# Supplementary material for: CRISPRi-based radiation modifier screen identifies long non-coding RNA therapeutic targets in glioma
Source: Genome Biol. 2020 Mar 31;21:83. doi: 10.1186/s13059-020-01995-4 (PMC7110660; doi:10.1186/s13059-020-01995-4)
Supplement: Supplementary file 2 — Additional file 2: Table S1. CRISPRi radiation screen results using sgRNAs from the CRISPRi Non-Coding Library. [file 13059_2020_1995_MOESM2_ESM.xls]

## Sheet: u87.hitTable.publish
	LH_ID	Gene Name	Growth Phenotype	Normalized Growth Phenotype	Growth -log10(MW P value)	Radiation Phenotype	Normalized Radiation Phenotype	Radiation -log10(MW P value)	Radiation Hit	Neighbor Radiation Hit	Growth Hit
TSS66036	LH10879	SGOL1-AS1	-0.325071	-18.4111	7.28444	-0.968685	-16.9611	7.26883	0	1	0
TSS49157	LH08457	XLOC_024878	-0.271913	-15.4004	7.2911	-0.811578	-14.2102	7.29772	0	1	0
TSS28752	LH04381	XLOC_014221	-0.385361	-21.8257	6.47626	-0.871518	-15.2597	6.11084	0	1	0
TSS86244	LH13501	CASP8AP2	-0.308186	-17.4547	7.2911	-0.705047	-12.3449	7.2866	0	1	0
TSS52096	LH08918	AC093391.2	-0.207247	-11.7379	6.52022	-0.718092	-12.5734	6.87489	0	1	0
TSS84552	LH13254	RP11-428J1.5	-0.346253	-19.6108	5.09307	-0.931335	-16.3071	5.28155	0	1	0
TSS7281	LH01249	RP11-315I20.1	-0.212203	-12.0186	5.68773	-0.627919	-10.9945	6.84473	0	1	0
TSS35322	LH05512	SNHG9	-0.22185	-12.5649	6.55803	-0.721551	-12.6339	5.44471	0	1	0
TSS11471	LH01889	RP11-452K12.7	-0.22112	-12.5236	4.82908	-0.654334	-11.457	5.18096	0	1	0
TSS35900	LH05655	RP11-196G11.4	-0.261272	-14.7977	3.62376	-0.743995	-13.0269	4.51111	0	1	0
TSS84882	LH13282	RP11-500C11.3	-0.155404	-8.80165	4.1916	-0.489016	-8.56237	6.83397	0	1	0
TSS49427	LH08564	XLOC_025069	-0.151889	-8.60254	5.13376	-0.640592	-11.2164	5.14321	0	1	0
TSS5866	LH01001	RP1-92O14.3	-0.266921	-15.1176	3.08838	-0.713795	-12.4981	3.98654	0	1	0
TSS36491	LH05729	XLOC_018143	-0.224297	-12.7035	5.67601	-0.493602	-8.64267	5.31926	0	1	0
TSS23423	LH03739	RP11-973D8.4	-0.115768	-6.55677	6.63397	-0.411646	-7.20766	6.06223	0	1	0
TSS93446	LH14528	AC016831.7	-0.144555	-8.18717	6.83011	-0.356101	-6.23511	6.35277	1	0	1
TSS102594	LH15820	CTD-3065J16.9	-0.131701	-7.45914	2.76929	-0.361839	-6.33558	6.13929	0	1	0
TSS89234	LH13958	LINC00680	-0.162709	-9.21536	2.80311	-0.577964	-10.1198	3.71634	1	0	1
TSS18221	LH02848	RP11-727F15.11	-0.119508	-6.76858	5.29631	-0.323779	-5.66917	6.36934	0	1	0
TSS331	LH00082	RP4-635E18.6	-0.10401	-5.8908	3.1529	-0.389852	-6.82607	5.11725	0	1	0
TSS101680	LH15678	KB-1732A1.1	-0.0509081	-2.88329	0.0916516	-0.410643	-7.1901	4.66336	1	0	0
TSS11541	LH01902	LINC00263	-0.169786	-9.61617	7.25117	-0.304153	-5.32554	6.16985	1	0	1
TSS98908	LH15312	RAD21-AS1	-0.0054831	-0.310547	0.629458	-0.322275	-5.64283	5.78661	0	1	0
TSS80058	LH12673	EPB41L4A-AS1	-0.153132	-8.67297	6.16672	-0.289703	-5.07252	6.13929	1	0	1
TSS106280	LH16376	LINC00476	-0.0190357	-1.07813	1.09703	-0.397152	-6.95388	4.43338	0	1	0
TSS39144	LH06283	SNORA67	-0.0911284	-5.16125	3.67192	-0.400351	-7.0099	4.39392	0	1	0
TSS42083	LH06978	RP11-580I16.2	-0.0653719	-3.70247	1.80347	-0.297425	-5.20773	5.8877	0	1	0
TSS791	LH00171	SNHG3	-0.114532	-6.48678	3.31942	-0.40621	-7.11249	4.11124	0	1	0
TSS29932	LH04557	XLOC_014806	-0.0959106	-5.4321	7.11888	-0.242164	-4.24014	6.84904	1	0	1
TSS85775	LH13436	TRAM2-AS1	-0.091971	-5.20897	2.46669	-0.341954	-5.98741	4.67219	0	1	0
TSS99819	LH15437	RP11-115C21.2	-0.0646259	-3.66023	1.4767	-0.300896	-5.2685	5.25899	0	1	0
TSS46370	LH07610	UHRF1	-0.0957128	-5.4209	2.82895	-0.413836	-7.24602	3.80161	0	1	0
TSS5454	LH00918	RP11-96L14.7	-0.0607876	-3.44283	3.34165	-0.332808	-5.82726	4.65277	0	1	0
TSS18227	LH02855	SNHG1	-0.0717349	-4.06285	2.84807	-0.316903	-5.54877	4.67219	1	0	1
TSS100288	LH15510	RBPMS-AS1	-0.111537	-6.31712	1.45222	-0.295436	-5.17291	4.85779	0	1	0
TSS40367	LH06548	XLOC_020208	-0.0640827	-3.62946	1.98132	-0.383468	-6.7143	3.73984	0	1	0
TSS58941	LH09807	RP1-122P22.2	-0.163392	-9.25403	1.61868	-0.526633	-9.22103	2.71829	1	0	1
TSS80115	LH12679	CTC-428G20.6	-0.092382	-5.23225	4.08219	-0.292785	-5.12649	4.86861	0	1	0
TSS22880	LH03635	RASSF8-AS1	-0.142328	-8.06106	1.17056	-0.447588	-7.837	3.1834	0	1	0
TSS5511	LH00938	SNHG12	-0.0670923	-3.79991	4.63892	-0.233082	-4.08113	5.90165	1	0	1
TSS21936	LH03462	PXN-AS1	-0.11014	-6.238	2.00071	-0.405282	-7.09624	3.38969	0	1	0
TSS96544	LH15025	ATP6V0E2-AS1	-0.0853404	-4.83343	0.570184	-0.296126	-5.18499	4.54051	0	1	0
TSS61657	LH10122	XLOC_030813	-0.112493	-6.37128	0.895382	-0.336143	-5.88566	3.92816	1	0	1
TSS68890	LH11271	RP11-141C7.4	-0.0396517	-2.24576	1.3705	-0.213763	-3.74286	5.94559	1	0	0
TSS82007	LH12937	XLOC_040566	-0.0523745	-2.96634	2.62297	-0.228298	-3.99736	5.5311	0	1	0
TSS46369	LH07609	UHRF1	-0.111027	-6.28824	3.70787	-0.37643	-6.59107	3.20519	0	1	0
TSS18346	LH02897	XLOC_009225	-0.0079573	-0.450678	0.325199	-0.289414	-5.06747	3.97515	0	1	0
TSS35729	LH05598	CTD-2270L9.4	-0.100927	-5.71623	3.5867	-0.471035	-8.24754	2.42826	0	1	0
TSS17301	LH02694	MIR210HG	-0.115099	-6.51888	1.86807	-0.348191	-6.09661	3.21392	1	0	1
TSS58522	LH09763	XLOC_029345	-0.143777	-8.14311	3.96869	-0.254446	-4.4552	4.33781	1	0	1
TSS70081	LH11522	XLOC_034900	-0.0281206	-1.59267	1.7368	-0.187057	-3.27525	5.77872	1	0	0
TSS10375	LH01721	RP11-135A24.4	-0.0226299	-1.28169	1.18024	-0.232084	-4.06364	4.53021	0	1	0
TSS57345	LH09575	XLOC_028745	-0.0220645	-1.24967	1.26421	-0.271522	-4.75419	3.86576	1	0	0
TSS73162	LH11900	USP46-AS1	-0.0651921	-3.69229	0.238691	-0.440434	-7.71173	2.38303	0	1	0
TSS23246	LH03689	RP11-977B10.2	-0.0422908	-2.39523	1.38857	-0.19663	-3.44286	5.30794	0	1	0
TSS18039	LH02819	XLOC_009051	-0.0683258	-3.86977	0.103501	-0.229211	-4.01335	4.53369	1	0	0
TSS573	LH00139	LINC00339	-0.0280958	-1.59126	0.763389	-0.300358	-5.25909	3.45659	1	0	0
TSS96264	LH14965	MIR29A	-0.114907	-6.50799	6.11184	-0.188144	-3.29429	5.49838	1	0	1
TSS96274	LH14964	MIR29A	-0.0899887	-5.0967	5.20817	-0.189231	-3.31333	5.3856	1	0	1
TSS70082	LH11523	XLOC_034900	-0.0215578	-1.22097	0.93767	-0.187057	-3.27525	5.41225	1	0	0
TSS30799	LH04700	XLOC_015194	-0.115997	-6.56974	2.04787	-0.532661	-9.32658	1.88609	0	1	0
TSS85879	LH13451	XXbac-BPG55C20.7	-0.0715428	-4.05198	0.29078	-0.326874	-5.72336	3.05856	1	0	0
TSS18357	LH02905	AP003419.11	-0.0377096	-2.13576	0.370014	-0.350914	-6.14429	2.76998	0	1	0
TSS20320	LH03227	LINC00941	-0.0504116	-2.85517	0.662315	-0.303967	-5.32227	3.19501	1	0	0
TSS40819	LH06641	LINC00338	-0.0630982	-3.5737	3.58824	-0.245492	-4.29841	3.88146	0	1	0
TSS81249	LH12848	CTC-338M12.4	-0.08692	-4.92289	1.10557	-0.352855	-6.17828	2.67677	1	0	1
TSS2630	LH00477	XLOC_001357	-0.0538756	-3.05136	3.96094	-0.218803	-3.83111	4.30332	1	0	1
TSS62315	LH10214	XLOC_031108	-0.0449229	-2.5443	0.979241	-0.234037	-4.09784	3.82548	1	0	0
TSS2677	LH00491	XLOC_001369	-0.125002	-7.07974	0.181411	-0.335032	-5.86621	2.66485	1	0	0
TSS20727	LH03299	XLOC_010403	-0.0222635	-1.26094	0.063602	-0.26807	-4.69375	3.32859	0	1	0
TSS36454	LH05714	RP11-297D21.4	-0.0587189	-3.32567	0.3896	-0.365242	-6.39516	2.41817	0	1	0
TSS47944	LH08082	AC005624.2	-0.0658845	-3.7315	1.72722	-0.244072	-4.27356	3.60574	1	0	1
TSS46587	LH07691	XLOC_023360	-0.0349242	-1.97801	0.606424	-0.228895	-4.00782	3.83664	1	0	0
TSS46372	LH07611	UHRF1	-0.0220298	-1.2477	1.38952	-0.229853	-4.02459	3.81274	0	1	0
TSS80008	LH12668	XLOC_039643	-0.0361168	-2.04555	1.01671	-0.211261	-3.69905	4.1477	1	0	0
TSS36446	LH05710	RP11-61A14.3	-0.0376838	-2.1343	1.83289	-0.229569	-4.01961	3.81433	1	0	0
TSS30593	LH04679	XLOC_015111	-0.0469733	-2.66043	3.01045	-0.189339	-3.31521	4.6211	1	0	1
TSS70904	LH11614	RP11-517B11.7	-0.0115432	-0.653772	0.576912	-0.224732	-3.93492	3.8807	1	0	0
TSS103169	LH15897	RP11-195F19.9	-0.100746	-5.70594	1.17056	-0.32036	-5.60931	2.70204	1	0	1
TSS40147	LH06507	HOXB-AS1	-0.0637561	-3.61096	0.568843	-0.285035	-4.99078	3.02931	0	1	0
TSS93575	LH14543	XLOC_046041	-0.0398166	-2.2551	1.47035	-0.214418	-3.75433	4.0257	1	0	0
TSS38363	LH06130	PDXDC2P	-0.0741864	-4.2017	1.52026	-0.308924	-5.40907	2.77991	1	0	1
TSS42260	LH07016	CTC-462L7.1	-0.00652709	-0.369675	0.09014	-0.213218	-3.73331	4.01099	1	0	0
TSS13351	LH02126	RP11-592B15.3	-0.0750559	-4.25095	0.642784	-0.209069	-3.66067	4.05356	0	1	0
TSS70053	LH11521	LINC00877	-0.0334187	-1.89274	0.516042	-0.253029	-4.43038	3.33749	1	0	0
TSS57349	LH09578	XLOC_028749	-0.137797	-7.80443	0.51238	-0.510205	-8.93338	1.64233	1	0	0
TSS103959	LH16013	XLOC_051032	-0.0316596	-1.79311	2.44639	-0.205686	-3.60144	4.04208	1	0	0
TSS57373	LH09582	LINC01116	-0.140654	-7.96621	0.742951	-0.390883	-6.84413	2.12428	1	0	1
TSS85779	LH13439	TRAM2-AS1	-0.0149699	-0.847853	0.612968	-0.199574	-3.49443	4.15934	1	0	0
TSS65335	LH10762	RP3-508I15.9	-0.0369814	-2.09452	0.451708	-0.287294	-5.03034	2.88505	0	1	0
TSS99723	LH15431	CTD-2336O2.1	-0.0612408	-3.4685	0.173634	-0.263458	-4.61299	3.14583	0	1	0
TSS104884	LH16185	XLOC_051509	-0.0816439	-4.62407	2.16521	-0.281357	-4.92638	2.92298	1	0	1
TSS15899	LH02492	XLOC_007969	-0.0693644	-3.9286	2.1664	-0.248879	-4.35772	3.26512	1	0	1
TSS57374	LH09583	LINC01116	-0.0439056	-2.48669	0.393451	-0.220557	-3.86183	3.67252	1	0	0
TSS39740	LH06416	AC015849.13	-0.0119775	-0.678373	1.10386	-0.148592	-2.60176	5.44088	1	0	0
TSS8251	LH01439	XLOC_004163	-0.0210846	-1.19417	0.603814	-0.208528	-3.65119	3.84143	1	0	0
TSS96267	LH14970	LINC-PINT	-0.0152274	-0.862435	0.609692	-0.266335	-4.66336	2.99499	1	0	0
TSS46416	LH07628	XLOC_023241	-0.075185	-4.25826	1.73893	-0.284131	-4.97496	2.80567	1	0	1
TSS30419	LH04657	DHRS4-AS1	-0.00701716	-0.397431	0.217453	-0.23391	-4.09562	3.35981	0	1	0
TSS95841	LH14893	LINC01004, KMT2E-AS1	-0.0101876	-0.576997	1.31607	-0.178517	-3.12572	4.38024	0	1	0
TSS111340	LH17043	RP5-937E21.8	-0.110947	-6.28371	0.978433	-0.3753	-6.57127	2.0762	1	0	1
TSS38368	LH06133	XLOC_019164	0.00516533	0.292549	0.0103722	-0.236563	-4.14207	3.29161	1	0	0
TSS37141	LH05873	AC005606.14	-0.0395766	-2.2415	0.123116	-0.272618	-4.77338	2.83838	0	1	0
TSS98946	LH15319	RP11-713M15.2	-0.0371241	-2.1026	0.610347	-0.252907	-4.42825	3.04437	0	1	0
TSS90667	LH14137	XLOC_044639	-0.0278331	-1.57639	0.000789237	-0.304018	-5.32317	2.51743	1	0	0
TSS77000	LH12344	XLOC_038266	-0.0156575	-0.886794	0.297225	-0.208943	-3.65846	3.64448	1	0	0
TSS4014	LH00670	RP11-452F19.3	-0.0174379	-0.987632	0.0852546	-0.239813	-4.19898	3.17471	1	0	0
TSS24564	LH03912	RP11-768F21.1	-0.0677739	-3.83852	0.425887	-0.337744	-5.91369	2.2354	1	0	0
TSS79393	LH12590	RP11-231G3.1	-0.0128668	-0.72874	0.828383	-0.170271	-2.98134	4.43338	1	0	0
TSS76787	LH12312	RP11-499E18.1	-0.0347464	-1.96794	1.3762	-0.209766	-3.67287	3.50904	1	0	0
TSS31823	LH04860	CTD-2017C7.2	-0.0564864	-3.19922	4.8201	-0.148641	-2.60262	4.93381	0	1	0
TSS59653	LH09902	RP5-914P20.5	0.00575738	0.326081	1.24908	0.192813	3.37603	3.76991	0	1	0
TSS62829	LH10306	XLOC_031312	-0.041721	-2.36296	1.50733	-0.239666	-4.1964	3.00906	1	0	0
TSS40242	LH06530	XLOC_020139	-0.0636989	-3.60772	0.314944	-0.289588	-5.07051	2.48795	0	1	0
TSS63195	LH10346	AP000240.9	-0.0151581	-0.858513	0.630786	-0.184336	-3.22762	3.90719	1	0	0
TSS88727	LH13866	XXbac-BPG181M17.6	-0.0739902	-4.19059	0.423053	-0.290065	-5.07886	2.47774	0	1	0
TSS85269	LH13375	BRD2-IT1	-0.0991531	-5.61574	1.10044	-0.327649	-5.73693	2.18965	0	1	0
TSS17441	LH02727	ZNF215-AS1	-0.0576738	-3.26648	1.7684	-0.173308	-3.03451	4.13442	1	0	1
TSS77106	LH12356	XLOC_038310	-0.0324696	-1.83899	1.81173	-0.191319	-3.34988	3.73678	1	0	0
TSS4054	LH00673	XLOC_002069	-0.051043	-2.89093	1.45027	-0.28642	-5.01503	2.49051	0	1	0
TSS67650	LH11116	LINC-CNBP-1	-0.0114847	-0.650458	0.0129627	-0.26923	-4.71405	2.64899	0	1	0
TSS51556	LH08839	XLOC_026063	-0.0290966	-1.64794	2.52939	-0.156972	-2.74849	4.50764	1	0	0
TSS360	LH00087	RP11-474O21.5	-0.0717192	-4.06197	0.146246	-0.296089	-5.18434	2.38929	0	1	0
TSS28659	LH04354	RP11-203M5.7	-0.0300982	-1.70467	0.215633	-0.157884	-2.76446	4.47993	1	0	0
TSS81228	LH12838	LINC00847	-0.0402754	-2.28108	0.347093	-0.264439	-4.63016	2.66882	1	0	0
TSS11715	LH01935	XLOC_005861	-0.0631633	-3.57738	0.603814	-0.236699	-4.14445	2.94324	1	0	0
TSS85776	LH13437	TRAM2-AS1	-0.0206126	-1.16744	0.702159	-0.211337	-3.70038	3.28811	0	1	0
TSS29930	LH04556	XLOC_014806	-0.0796057	-4.50864	7.15623	-0.133881	-2.34418	5.18601	1	0	1
TSS65599	LH10823	CTA-29F11.1	-0.0525433	-2.9759	0.90159	-0.300261	-5.25738	2.30616	0	1	0
TSS39433	LH06346	SNORA59B	-0.0155974	-0.88339	1.4659	-0.153568	-2.68888	4.50417	1	0	0
TSS62331	LH10221	AP000320.7	0.00747317	0.423258	0.236355	-0.184191	-3.22507	3.74938	0	1	0
TSS69175	LH11345	XLOC_034392	-0.0116478	-0.659695	0.185133	-0.250493	-4.38598	2.74725	1	0	0
TSS91834	LH14291	RP11-225B17.2	-0.0432593	-2.45008	1.52825	-0.205823	-3.60383	3.32859	1	0	0
TSS88413	LH13773	XLOC_043498	-0.00954966	-0.540865	0.115982	-0.245111	-4.29175	2.78138	0	1	0
TSS44915	LH07433	XLOC_022501	-0.0578527	-3.27661	3.61602	-0.233991	-4.09704	2.88643	1	0	1
TSS18079	LH02822	RP11-624G17.3	-0.0611549	-3.46363	2.00987	-0.271336	-4.75093	2.48734	1	0	1
TSS109025	LH16689	XLOC_053898	-0.0269456	-1.52612	0.907039	-0.193807	-3.39344	3.46801	1	0	0
TSS63808	LH10444	XLOC_031747	-0.0371096	-2.10178	0.750807	-0.188532	-3.30108	3.52888	1	0	0
TSS36162	LH05685	AC009166.5	-0.0281331	-1.59337	0.921404	-0.150939	-2.64285	4.39849	1	0	0
TSS3217	LH00588	RP4-593C16.3	-0.0337685	-1.91255	0.626146	-0.222183	-3.8903	2.98376	1	0	0
TSS32513	LH04994	XLOC_016059	-0.0100681	-0.570226	0.462784	-0.186896	-3.27244	3.54112	1	0	0
TSS49166	LH08465	PTOV1-AS1	-0.0725488	-4.10895	0.53575	-0.264739	-4.63541	2.49435	0	1	0
TSS46326	LH07598	XLOC_023189	-0.00962972	-0.545399	0.3929	-0.228653	-4.00358	2.88781	1	0	0
TSS4177	LH00708	RP11-245P10.8	-0.0324098	-1.83559	0.206145	-0.273327	-4.78578	2.39054	1	0	0
TSS33395	LH05146	AC013394.2	-0.0332241	-1.88172	0.350789	-0.187734	-3.28712	3.47862	1	0	0
TSS55992	LH09383	XLOC_028118	0.00984612	0.557655	0.457054	-0.207629	-3.63546	3.13	0	1	0
TSS59893	LH09917	XLOC_029959	-0.00317508	-0.179827	0.0992688	-0.233856	-4.09468	2.7691	0	1	0
TSS92195	LH14337	XLOC_045328	-0.00611777	-0.346493	1.0299	-0.204938	-3.58834	3.12425	1	0	0
TSS20531	LH03253	RP11-96H19.1	-0.0364481	-2.06431	0.53575	-0.21081	-3.69115	3.03164	1	0	0
TSS39739	LH06415	RP11-1094M14.11	-0.0582035	-3.29648	5.13191	-0.161126	-2.82123	3.93301	1	0	1
TSS20814	LH03318	XLOC_010439	-0.0103697	-0.58731	1.40387	-0.188114	-3.29376	3.35683	1	0	0
TSS109293	LH16723	XLOC_054063	-0.105537	-5.9773	0.0891341	-0.263915	-4.621	2.38073	1	0	0
TSS69636	LH11430	XLOC_034652	-0.0064098	-0.363032	0.0950671	-0.199524	-3.49354	3.14583	1	0	0
TSS39139	LH06280	XLOC_019557	-0.00106947	-0.0605716	0.20033	-0.180631	-3.16274	3.46952	0	1	0
TSS22678	LH03599	XLOC_011304	-0.0395454	-2.23973	0.0400339	-0.202233	-3.54098	3.08275	1	0	0
TSS14449	LH02304	XLOC_007227	-0.00317338	-0.179731	0.230777	-0.177684	-3.11114	3.50447	1	0	0
TSS37697	LH06022	RP11-22P6.3	-0.0212066	-1.20108	2.58637	-0.256836	-4.49703	2.42321	1	0	0
TSS5453	LH00920	RP11-96L14.7	-0.0340089	-1.92617	0.213281	-0.201524	-3.52856	3.0802	1	0	0
TSS12983	LH02078	ZEB1-AS1	-0.0400937	-2.27079	1.17408	-0.155386	-2.72071	3.98816	0	1	0
TSS63186	LH10343	XLOC_031471	-0.00579762	-0.328361	0.00110533	-0.153674	-2.69074	4.00773	1	0	0
TSS12225	LH01990	XLOC_006126	-0.0296505	-1.67932	0.131095	-0.298018	-5.21812	2.06652	0	1	0
TSS92960	LH14450	RP11-758P17.3	-0.0975847	-5.52691	2.97257	-0.172058	-3.01264	3.57643	0	1	0
TSS14272	LH02285	PDCD4-AS1	-0.0102502	-0.580544	0.371816	-0.216437	-3.78968	2.83701	0	1	0
TSS50887	LH08735	RP11-427H3.3	-0.0291819	-1.65278	0.724527	-0.127747	-2.23676	4.78417	1	0	0
TSS97995	LH15207	RP11-25K19.1	-0.0450024	-2.54881	0.257139	-0.254048	-4.44823	2.40183	0	1	0
TSS18439	LH02924	RP11-211G23.2	-0.0779563	-4.41522	0.86616	-0.262465	-4.59561	2.30739	1	0	0
TSS96817	LH15070	RP5-855D21.2	-0.0342627	-1.94054	2.04358	-0.181314	-3.1747	3.32865	1	0	0
TSS34402	LH05343	RP11-352G18.2	-0.0137104	-0.776517	0.773868	-0.19516	-3.41714	3.06993	1	0	0
TSS42402	LH07052	RP11-332H18.5, RP11-332H18.4	-0.0853872	-4.83608	3.21519	-0.302801	-5.30187	1.97147	0	1	0
TSS67316	LH11064	XLOC_033559	-0.00953305	-0.539924	0.140527	-0.203581	-3.56459	2.93211	1	0	0
TSS31673	LH04849	XLOC_015661	0.00683395	0.387055	0.330368	-0.183101	-3.20599	3.25925	1	0	0
TSS109546	LH16759	XLOC_054193	0.00247813	0.140354	0.0536217	-0.212045	-3.71278	2.80567	1	0	0
TSS41188	LH06726	RP11-314A20.5	-0.0632941	-3.58479	1.47449	-0.204052	-3.57283	2.89816	0	1	0
TSS35971	LH05674	XLOC_017875	-0.154839	-8.76965	2.17593	-0.307325	-5.38107	1.92293	1	0	1
TSS9126	LH01596	RP11-295G20.2	-0.0380691	-2.15612	0.141824	-0.288851	-5.05761	2.03675	0	1	0
TSS4669	LH00777	FAM41C	-0.00438389	-0.248291	0.137511	-0.182819	-3.20105	3.20012	1	0	0
TSS42347	LH07023	XLOC_021291	-0.0107515	-0.608933	0.817198	-0.151913	-2.6599	3.84462	1	0	0
TSS96563	LH15033	RP4-584D14.5	-0.0389354	-2.20519	0.288299	-0.351422	-6.15318	1.66104	1	0	0
TSS81012	LH12798	XLOC_040122	-0.0499381	-2.82835	0.237289	-0.194287	-3.40185	2.99359	1	0	0
TSS95822	LH14889	XLOC_047203	-0.00952073	-0.539227	0.490026	-0.264006	-4.62258	2.20285	1	0	0
TSS6526	LH01102	RP4-651E10.4	-0.013589	-0.76964	0.599259	-0.176395	-3.08858	3.29456	1	0	0
TSS84255	LH13221	PRR7-AS1	-0.15662	-8.8705	0.599909	-0.434367	-7.6055	1.33736	1	0	1
TSS50343	LH08668	AC007246.3	-0.0395712	-2.24119	0.651508	-0.155154	-2.71664	3.7132	1	0	0
TSS78521	LH12492	SNHG18	-0.0260634	-1.47616	0.828383	-0.202552	-3.54657	2.83565	0	1	0
TSS18593	LH02954	XLOC_009352	-0.00648144	-0.36709	0.431575	-0.150542	-2.63589	3.81115	1	0	0
TSS79699	LH12643	CTD-2269F5.1	-0.0214839	-1.21679	0.197217	-0.242012	-4.23748	2.36432	0	1	0
TSS22447	LH03549	RP11-253E3.3	-0.00176834	-0.100154	0.374877	-0.187531	-3.28356	3.04013	1	0	0
TSS4646	LH00771	AP006222.2	-0.0540765	-3.06274	3.12988	-0.243016	-4.25507	2.34568	1	0	1
TSS5036	LH00827	XLOC_002547	-0.0351999	-1.99362	2.36481	-0.16132	-2.82462	3.5243	1	0	0
TSS50130	LH08634	AC109828.1	-0.0819883	-4.64358	0.860825	-0.398305	-6.97408	1.41915	1	0	0
TSS109977	LH16825	XLOC_054437	-0.00856582	-0.485143	0.207567	-0.198526	-3.47607	2.84162	1	0	0
TSS88697	LH13853	XLOC_043650	-0.108801	-6.16215	0.365572	-0.332249	-5.81748	1.69774	1	0	0
TSS77654	LH12401	XLOC_038565	0.00196859	0.111495	0.00972684	-0.193104	-3.38114	2.91961	1	0	0
TSS45086	LH07459	RP11-17J14.2	-0.0566383	-3.20783	0.450548	-0.240223	-4.20616	2.34444	1	0	0
TSS16444	LH02596	XLOC_008248	-0.0238457	-1.35055	1.41603	-0.156325	-2.73716	3.57403	1	0	0
TSS5184	LH00854	XLOC_002630	0.0181076	1.02556	0.425887	-0.171013	-2.99434	3.26659	1	0	0
TSS73400	LH11920	UBA6-AS1	-0.0608266	-3.44504	1.42505	-0.157409	-2.75614	3.51361	0	1	0
TSS79051	LH12548	OXCT1-AS1	-0.07805	-4.42052	0.359823	-0.330093	-5.77974	1.67463	0	1	0
TSS51685	LH08872	XLOC_026118	-0.0516782	-2.9269	3.5621	-0.164254	-2.87599	3.35832	1	0	1
TSS95445	LH14821	XLOC_046992	-0.027412	-1.55253	2.58637	-0.195381	-3.42101	2.81519	1	0	0
TSS43395	LH07271	RP11-21J18.1	-0.0258138	-1.46202	2.02134	-0.199057	-3.48536	2.76286	0	1	0
TSS110638	LH16945	XLOC_054795	-0.0364057	-2.06191	1.07162	-0.149229	-2.61291	3.68501	1	0	0
TSS55215	LH09268	XLOC_027767	-0.0233802	-1.32419	1.18622	-0.144466	-2.52952	3.79988	1	0	0
TSS33391	LH05143	AC013394.2	-0.0182302	-1.03251	0.564825	-0.219224	-3.83847	2.49678	0	1	0
TSS23556	LH03777	RP11-415I12.3	-0.0423256	-2.3972	0.800181	-0.206624	-3.61786	2.64503	1	0	0
TSS29413	LH04483	XLOC_014540	-0.0417341	-2.3637	0.282372	-0.267098	-4.67673	2.04368	1	0	0
TSS55895	LH09360	LINC00342	-0.0253196	-1.43403	1.43666	-0.249494	-4.36849	2.17292	1	0	0
TSS2633	LH00478	XLOC_001359	-0.036167	-2.04839	0.0497525	-0.313856	-5.49542	1.72525	0	1	0
TSS19253	LH03050	RP11-110I1.11	-0.0214774	-1.21642	0.441311	-0.26827	-4.69725	2.01602	1	0	0
TSS31216	LH04783	XLOC_015409	-0.0270821	-1.53385	1.0607	-0.194362	-3.40316	2.7771	0	1	0
TSS56327	LH09449	RP11-141B14.1	-0.0552708	-3.13038	2.1807	-0.220039	-3.85276	2.44723	0	1	0
TSS39015	LH06240	PITPNA-AS1	-0.0605355	-3.42856	1.49247	-0.25905	-4.53581	2.07503	0	1	0
TSS2142	LH00370	RP11-421L21.3	-0.00403084	-0.228295	0.38467	-0.174482	-3.05507	3.07563	0	1	0
TSS40445	LH06569	XLOC_020251	-0.0713031	-4.0384	1.05903	-0.252253	-4.4168	2.12428	1	0	0
TSS106907	LH16499	XLOC_052522	-0.0372043	-2.10714	0.368937	-0.261195	-4.57337	2.05063	0	1	0
TSS46289	LH07585	AC005944.2	-0.0296338	-1.67837	0.0129627	-0.21128	-3.69938	2.53418	1	0	0
TSS85339	LH13385	XLOC_042089	-0.011987	-0.678907	1.06826	-0.182	-3.1867	2.92933	1	0	0
TSS111124	LH17016	LINC-APLN-1	-0.0372529	-2.1099	0.619542	-0.157439	-2.75667	3.3852	1	0	0
TSS25910	LH04101	XLOC_012886	-0.0183134	-1.03721	0.356093	-0.150111	-2.62836	3.54112	1	0	0
TSS46366	LH07607	CTC-518P12.6	-0.0378859	-2.14575	0.266274	-0.237281	-4.15465	2.23904	1	0	0
TSS98937	LH15315	KB-1471A8.1	-0.0817576	-4.63051	1.41252	-0.238766	-4.18064	2.21367	0	1	0
TSS36035	LH05678	XLOC_017906	-0.0300138	-1.69989	3.67972	-0.164397	-2.87849	3.20373	1	0	1
TSS83789	LH13172	XLOC_041393	-0.0187046	-1.05937	0.241972	-0.190375	-3.33336	2.76371	1	0	0
TSS105056	LH16218	RP11-264I13.2	-0.0570442	-3.23082	0.063602	-0.302056	-5.28883	1.74016	1	0	0
TSS95422	LH14814	AC083884.8	-0.018315	-1.03731	1.62674	-0.184553	-3.23142	2.84659	1	0	0
TSS98709	LH15291	KB-431C1.4	-0.0470146	-2.66277	0.402304	-0.24174	-4.23272	2.17053	0	1	0
TSS95312	LH14796	XLOC_046907	0.0110687	0.626898	0.536991	-0.182367	-3.19314	2.85892	1	0	0
TSS93694	LH14564	XLOC_046100	-0.0223015	-1.26309	0.75439	-0.175109	-3.06606	2.96836	1	0	0
TSS60873	LH10030	RP5-1125A11.1	-0.0221737	-1.25585	0.928983	-0.228552	-4.00181	2.26577	0	1	0
TSS73895	LH11989	LEF1-AS1	-0.0586356	-3.32095	0.594718	-0.203373	-3.56093	2.53547	1	0	0
TSS101496	LH15659	KB-1608C10.2	-0.0361319	-2.04641	2.32146	-0.127491	-2.23229	4.04372	1	0	0
TSS104602	LH16126	RP11-339B21.10	-0.110917	-6.28199	1.42215	-0.290443	-5.08548	1.7734	1	0	1
TSS29477	LH04498	XLOC_014578	-0.0102084	-0.578175	0.731589	-0.156054	-2.73242	3.29899	1	0	0
TSS9028	LH01581	RNA5SP18-ASTUCP1	-0.0145601	-0.824644	0.344987	-0.161594	-2.82942	3.18485	1	0	0
TSS21784	LH03442	XLOC_010878	-0.0727729	-4.12165	0.238691	-0.280743	-4.91564	1.83314	1	0	0
TSS62764	LH10291	TUCP-COL6A1-1	-0.0483202	-2.73672	0.295263	-0.245103	-4.2916	2.09958	1	0	0
TSS47896	LH08061	CIRBP-AS1	-0.0536848	-3.04055	0.0132876	-0.398106	-6.9706	1.28629	0	1	0
TSS106817	LH16476	MIR219-2	-0.0104699	-0.592982	0.298264	-0.154502	-2.70524	3.30786	1	0	0
TSS32320	LH04952	XLOC_015961	-0.012072	-0.683722	0.343179	-0.194472	-3.40508	2.62118	1	0	0
TSS1965	LH00343	XLOC_001037	-0.0877522	-4.97003	0.727348	-0.249903	-4.37565	2.03906	1	0	0
TSS60205	LH09965	XLOC_030105	-0.00105039	-0.0594911	0.142539	-0.160389	-2.80831	3.17037	1	0	0
TSS11539	LH01901	XLOC_005763	-0.0275381	-1.55968	1.83898	-0.170206	-2.9802	2.98656	1	0	0
TSS5669	LH00961	RP11-244H3.1	-0.0111065	-0.629039	1.20595	-0.203358	-3.56067	2.49691	0	1	0
TSS68578	LH11237	XLOC_034148	-0.0163744	-0.927395	1.08938	-0.136662	-2.39288	3.71006	1	0	0
TSS56890	LH09497	XLOC_028525	0.00637963	0.361324	0.22754	-0.158128	-2.76872	3.1863	1	0	0
TSS37770	LH06051	XLOC_018838	-0.02234	-1.26527	0.414595	-0.1949	-3.41258	2.56783	1	0	0
TSS21324	LH03376	XLOC_010663	-0.0229809	-1.30157	2.17116	-0.18046	-3.15974	2.76101	1	0	0
TSS48727	LH08314	XLOC_024621	-0.0849111	-4.80911	0.0462601	-0.377105	-6.60288	1.31868	1	0	0
TSS31018	LH04750	RP11-47I22.2	0.0149863	0.848783	0.804164	-0.135323	-2.36942	3.67408	1	0	0
TSS88075	LH13735	RP11-428J1.5	-0.0509522	-2.88579	0.0208235	-0.251982	-4.41206	1.96466	1	0	0
TSS35908	LH05659	RP11-120K18.2	-0.0197096	-1.1163	0.883794	-0.208548	-3.65155	2.37304	1	0	0
TSS41939	LH06928	XLOC_021085	-0.0263574	-1.49281	1.5594	-0.299742	-5.24831	1.64643	0	1	0
TSS15307	LH02410	RP11-17A1.3	-0.0296806	-1.68103	0.0483527	-0.223687	-3.91663	2.20525	0	1	0
TSS312	LH00072	XLOC_000156	-0.0656984	-3.72097	0.408432	-0.204395	-3.57883	2.41314	1	0	0
TSS103124	LH15887	XLOC_050621	-0.03234	-1.83164	0.357157	-0.177633	-3.11025	2.77451	1	0	0
TSS79700	LH12644	CTD-2269F5.1	-0.0286971	-1.62532	0.778226	-0.191168	-3.34724	2.57693	0	1	0
TSS61933	LH10181	LINC00478	-0.0324253	-1.83647	0.696579	-0.19563	-3.42536	2.51615	1	0	0
TSS31541	LH04833	XLOC_015580	-0.0185516	-1.05071	2.13792	-0.179813	-3.14842	2.73278	0	1	0
TSS13656	LH02180	RP11-178G16.4	-0.00340303	-0.192738	0.935297	-0.184739	-3.23468	2.65691	1	0	0
TSS12984	LH02080	ZEB1-AS1	-0.0604598	-3.42427	0.134375	-0.354731	-6.21112	1.38272	0	1	0
TSS107162	LH16548	XLOC_052653	-0.0385124	-2.18123	2.06758	-0.237607	-4.16035	2.06339	0	1	0
TSS57952	LH09682	AC053503.11	-0.0670737	-3.79886	0.705609	-0.29823	-5.22182	1.64337	1	0	0
TSS2126	LH00366	RP4-714D9.5	-0.0222493	-1.26013	1.02412	-0.148069	-2.5926	3.3049	1	0	0
TSS38920	LH06230	XLOC_019422	-0.0221861	-1.25656	0.699229	-0.246998	-4.32479	1.98036	1	0	0
TSS68283	LH11206	RP11-362K14.6	0.00595583	0.337321	1.90805	-0.146011	-2.55656	3.34902	1	0	0
TSS21914	LH03461	XLOC_010942	-0.0358838	-2.03235	0.784054	-0.233572	-4.08971	2.08904	0	1	0
TSS30830	LH04713	XLOC_015212	-0.0326507	-1.84924	0.971181	-0.178549	-3.12628	2.7301	1	0	0
TSS74757	LH12073	RP11-219C20.3	0.00338407	0.191664	0.0996523	-0.196114	-3.43385	2.48284	1	0	0
TSS14768	LH02324	RP11-288G11.3	-0.0812819	-4.60357	0.489444	-0.403985	-7.07353	1.20504	1	0	0
TSS77571	LH12398	XLOC_038517	-0.00477717	-0.270565	0.160246	-0.260511	-4.56138	1.86213	1	0	0
TSS66372	LH10927	XLOC_033090	-0.0745497	-4.22228	1.50931	-0.300625	-5.26376	1.61342	1	0	1
TSS24648	LH03949	XLOC_012298	-0.0464702	-2.63194	2.09207	-0.159715	-2.79651	3.02175	1	0	1
TSS18301	LH02878	SSSCA1-AS1	-0.0480257	-2.72004	0.344987	-0.312866	-5.47809	1.54127	0	1	0
TSS46260	LH07573	SPPL2B	-0.0721554	-4.08667	0.331924	-0.238111	-4.16918	2.01947	0	1	0
TSS19945	LH03179	XLOC_010018	-0.029767	-1.68592	1.84934	-0.143625	-2.51478	3.34047	1	0	0
TSS102726	LH15849	XLOC_050427	-0.0300451	-1.70167	1.12242	-0.157368	-2.75542	3.04572	1	0	0
TSS48802	LH08339	XLOC_024654	-0.0516766	-2.92681	1.2104	-0.169837	-2.97375	2.822	1	0	0
TSS56437	LH09453	XLOC_028312	-0.0107115	-0.606668	0.797973	-0.175991	-3.08149	2.7194	1	0	0
TSS863	LH00185	LINC-NKAIN1-1	-0.0835568	-4.73241	0.706306	-0.235569	-4.12466	2.01832	1	0	0
TSS95660	LH14855	AC003092.2	-0.00369404	-0.20922	0.506299	-0.169993	-2.97647	2.79345	1	0	0
TSS109301	LH16726	XLOC_054068	-0.0364535	-2.06462	3.6381	-0.149835	-2.62352	3.16039	0	1	0
TSS106809	LH16470	XLOC_052468	-0.0110244	-0.624391	0.342885	-0.170225	-2.98054	2.77991	0	1	0
TSS18961	LH03016	RP11-864G5.3	-0.0173419	-0.982197	0.803129	-0.139283	-2.43877	3.39269	1	0	0
TSS61767	LH10146	XLOC_030870	-0.0123096	-0.697181	0.80962	-0.152944	-2.67795	3.07569	1	0	0
TSS109300	LH16725	XLOC_054068	-0.02357	-1.33494	2.17712	-0.172907	-3.0275	2.71271	1	0	0
TSS11304	LH01858	LINC00863	0.00928612	0.525939	0.0756082	-0.253398	-4.43685	1.8507	1	0	0
TSS34128	LH05287	CTD-3110H11.1	-0.0425518	-2.41001	1.51411	-0.162797	-2.85048	2.87199	1	0	0
TSS102045	LH15720	RNF139-AS1	0.00649549	0.367886	0.198994	-0.179305	-3.13952	2.60563	0	1	0
TSS42077	LH06973	XLOC_021151	-0.0123704	-0.700623	0.224317	-0.17774	-3.11212	2.62004	1	0	0
TSS32338	LH04956	XLOC_015970	-0.012132	-0.68712	0.782595	-0.15229	-2.6665	3.05004	1	0	0
TSS92817	LH14421	XLOC_045654	-0.0427443	-2.42091	1.81651	-0.262615	-4.59823	1.76802	1	0	0
TSS81134	LH12814	XLOC_040172	-0.0157563	-0.892392	0.53376	-0.174546	-3.05619	2.65729	1	0	0
TSS48724	LH08313	XLOC_024619	0.0136784	0.774705	0.188394	-0.169374	-2.96563	2.73144	0	1	0
TSS35759	LH05608	XLOC_017745	-0.0605067	-3.42692	1.33493	-0.153039	-2.67962	3.01893	0	1	0
TSS61876	LH10171	AP001347.6	0.0108605	0.615109	0.416281	-0.160766	-2.81492	2.86304	1	0	0
TSS106463	LH16407	XLOC_052285	-0.0277619	-1.57235	0.2111	-0.187579	-3.28439	2.4523	1	0	0
TSS88661	LH13836	XXbac-BPG252P9.9	-0.0420869	-2.38368	3.31646	-0.147089	-2.57544	3.12138	1	0	1
TSS69845	LH11484	XLOC_034779	-0.0345554	-1.95712	2.91967	-0.181276	-3.17403	2.52387	1	0	1
TSS64443	LH10608	XLOC_032087	-0.028148	-1.59422	1.12186	-0.173779	-3.04277	2.62398	1	0	0
TSS51249	LH08808	RP11-440D17.4	-0.00405252	-0.229523	0.896157	-0.15631	-2.73689	2.90991	1	0	0
TSS19400	LH03077	XLOC_009744	-0.039138	-2.21666	2.96419	-0.12418	-2.17432	3.6507	1	0	1
TSS29561	LH04523	XLOC_014618	-0.0336494	-1.90581	1.0036	-0.184122	-3.22387	2.46119	1	0	0
TSS96319	LH14977	RP11-38M8.1	-0.073843	-4.18225	0.488231	-0.224719	-3.9347	2.01602	1	0	0
TSS4396	LH00739	XLOC_002238	-0.00150294	-0.0851222	0.208394	-0.143645	-2.51514	3.15303	1	0	0
TSS108900	LH16671	XLOC_053824	-0.0223399	-1.26527	1.38857	-0.139308	-2.43921	3.24898	1	0	0
TSS15910	LH02496	RP11-867G23.12	-0.0549683	-3.11325	1.3743	-0.317599	-5.56096	1.42495	1	0	0
TSS72994	LH11875	XLOC_036310	-0.0230651	-1.30634	0.572229	-0.198924	-3.48303	2.27064	1	0	0
TSS99947	LH15457	XLOC_049177	-0.01321	-0.748174	0.303287	-0.254499	-4.45612	1.77124	1	0	0
TSS14061	LH02246	RP11-175O19.4	-0.0245867	-1.39252	1.78506	-0.198068	-3.46805	2.2743	1	0	0
TSS89850	LH14018	XLOC_044245	-0.0221245	-1.25306	0.0335454	-0.207442	-3.63218	2.16696	1	0	0
TSS41681	LH06854	CTD-2349P21.11	-0.00817891	-0.463229	0.464542	-0.138854	-2.43124	3.23143	1	0	0
TSS55923	LH09377	AC159540.1	-0.070495	-3.99263	0.577978	-0.274569	-4.80753	1.63404	1	0	0
TSS26750	LH04161	GAS6-AS2	-0.0264441	-1.49772	0.0366082	-0.219017	-3.83486	2.04831	0	1	0
TSS48807	LH08340	XLOC_024657	0.0157057	0.889527	0.936878	-0.115857	-2.02858	3.87023	1	0	0
TSS67509	LH11091	MYLK-AS1	0.0184328	1.04398	0.479888	-0.187528	-3.2835	2.38679	0	1	0
TSS799	LH00175	XLOC_000447	-0.0183693	-1.04038	0.205248	-0.187419	-3.2816	2.38679	0	1	0
TSS57350	LH09579	HOXD-AS2	-0.0718824	-4.07121	0.292272	-0.316354	-5.53916	1.41226	0	1	0
TSS96333	LH14980	XLOC_047453	-0.0418523	-2.37039	2.14266	-0.182914	-3.20272	2.44216	1	0	1
TSS71221	LH11648	RP11-362A9.3	-0.037742	-2.1376	2.44893	-0.218628	-3.82804	2.04137	1	0	1
TSS102882	LH15861	XLOC_050510	-0.0185367	-1.04986	1.32072	-0.223165	-3.90749	1.99197	1	0	0
TSS40458	LH06578	XLOC_020261	-0.0211237	-1.19639	1.58576	-0.151124	-2.64608	2.921	0	1	0
TSS571	LH00138	LINC00339	-0.0397732	-2.25264	0.976013	-0.23793	-4.16601	1.85511	1	0	0
TSS44663	LH07378	RP11-806L2.5	0.00299281	0.169504	0.0165489	-0.179757	-3.14743	2.45103	0	1	0
TSS23700	LH03804	RP11-611O2.5	-0.0297149	-1.68296	1.55133	-0.137321	-2.4044	3.2081	1	0	0
TSS91890	LH14302	XLOC_045170	0.00296193	0.167755	0.555524	-0.177277	-3.10402	2.48061	1	0	0
TSS69679	LH11436	RP4-613B23.1	-0.0257087	-1.45607	2.30669	-0.166075	-2.90787	2.64767	1	0	0
TSS88617	LH13814	XLOC_043602	-0.0251677	-1.42543	1.04733	-0.227051	-3.97552	1.93191	1	0	0
TSS41424	LH06781	RP11-138I1.3	-0.0323205	-1.83054	0.677428	-0.159374	-2.79054	2.74867	1	0	0
TSS50689	LH08713	XLOC_025634	-0.0458876	-2.59894	2.52553	-0.191375	-3.35086	2.28898	1	0	1
TSS38990	LH06236	XLOC_019455	0.00133831	0.0757981	0.0770815	-0.18934	-3.31522	2.30616	1	0	0
TSS36480	LH05723	CTD-2033A16.1	-0.00864353	-0.489544	0.912502	-0.184104	-3.22355	2.37055	1	0	0
TSS104074	LH16039	XLOC_051101	-0.014454	-0.81863	0.476922	-0.187199	-3.27774	2.32341	1	0	0
TSS46749	LH07740	AC005932.1	-0.0247949	-1.40431	0.147072	-0.173999	-3.04661	2.49691	0	1	0
TSS64130	LH10526	XLOC_031917	-0.0215992	-1.22331	0.388503	-0.153692	-2.69105	2.82578	1	0	0
TSS50513	LH08692	AC016722.3	-0.111299	-6.30364	0.762299	-0.341227	-5.97467	1.27253	1	0	0
TSS64153	LH10539	RP1-102K2.8	-0.0181628	-1.02869	0.508728	-0.196377	-3.43844	2.21006	0	1	0
TSS10724	LH01780	XLOC_005361	-0.0295432	-1.67324	2.17593	-0.163321	-2.85965	2.65559	1	0	0
TSS82004	LH12935	CTD-2024P10.1	-0.0282153	-1.59803	0.16594	-0.154323	-2.7021	2.80703	1	0	0
TSS47295	LH07855	LIPE-AS1	-0.0153339	-0.868469	0.21427	-0.158821	-2.78085	2.71672	1	0	0
TSS57647	LH09626	XLOC_028888	-0.0114887	-0.650687	0.128319	-0.169418	-2.9664	2.53418	1	0	0
TSS42791	LH07137	RP11-649A18.7	-0.0261179	-1.47924	1.97904	-0.146008	-2.55651	2.93628	1	0	0
TSS94596	LH14704	HOTAIRM1	-0.0261941	-1.48356	0.790982	-0.194896	-3.41251	2.19861	1	0	0
TSS9372	LH01616	RP11-261C10.3	-0.0168836	-0.956238	1.07837	-0.125934	-2.20502	3.40018	1	0	0
TSS74797	LH12082	XLOC_037173	-0.00666829	-0.377672	0.938461	-0.142337	-2.49223	3.00765	1	0	0
TSS93006	LH14465	XLOC_045766	-0.0173635	-0.98342	2.03401	-0.162956	-2.85327	2.61742	1	0	0
TSS18341	LH02894	CTD-3074O7.12	-0.00841023	-0.476331	0.0452171	-0.152175	-2.66449	2.80024	1	0	0
TSS22585	LH03575	XLOC_011252	-0.0503388	-2.85104	0.497233	-0.255393	-4.47177	1.66835	1	0	0
TSS7486	LH01301	XLOC_003774	-0.0217361	-1.23107	0.669109	-0.159096	-2.78567	2.6781	1	0	0
TSS33823	LH05210	XLOC_016749	-0.0401511	-2.27404	2.47051	-0.119007	-2.08374	3.57951	1	0	1
TSS31566	LH04840	XLOC_015597	0.00761649	0.431376	0.225697	-0.206843	-3.6217	2.04947	1	0	0
TSS72130	LH11754	AC127904.2	-0.013	-0.736284	0.0867534	-0.223954	-3.9213	1.88942	1	0	0
TSS17312	LH02699	RP11-1391J7.1	-0.102628	-5.81256	1.75067	-0.331826	-5.81007	1.26887	1	0	1
TSS22892	LH03641	RP11-283G6.5	-0.0060793	-0.344314	0.332962	-0.16963	-2.97013	2.47902	1	0	0
TSS108793	LH16639	XLOC_053753	-0.0316877	-1.7947	0.283357	-0.200094	-3.50353	2.09841	1	0	0
TSS13355	LH02128	XLOC_006669	0.0254974	1.4441	0.398422	-0.165615	-2.89981	2.5316	1	0	0
TSS15286	LH02409	XLOC_007645	-0.0230124	-1.30336	0.315965	-0.132253	-2.31566	3.16603	1	0	0
TSS328	LH00081	XLOC_000168	-0.0238667	-1.35174	0.382486	-0.127912	-2.23966	3.271	1	0	0
TSS108885	LH16665	RP13-188A5.1	-0.0376022	-2.12968	0.974401	-0.207689	-3.63651	2.00913	1	0	0
TSS54625	LH09194	XLOC_027474	-0.0900567	-5.10055	0.65893	-0.182472	-3.19498	2.27675	0	1	0
TSS41858	LH06905	CTD-2206N4.2	-0.0335531	-1.90035	1.27274	-0.140178	-2.45443	2.94881	1	0	0
TSS110391	LH16895	USP27X-AS1	-0.0117269	-0.664177	0.472191	-0.172074	-3.01292	2.39806	0	1	0
TSS7971	LH01409	RASAL2-AS1	0.00239802	0.135817	0.198105	-0.189743	-3.32228	2.17411	0	1	0
TSS34115	LH05282	RP11-154J22.1	-0.0437635	-2.47863	2.20826	-0.171422	-3.0015	2.40559	0	1	0
TSS34687	LH05399	RP11-650L12.2	-0.0195634	-1.10801	1.11156	-0.14599	-2.5562	2.822	1	0	0
TSS103380	LH15937	RP11-262H14.1	-0.091309	-5.17148	0.0251376	-0.317896	-5.56616	1.29366	1	0	0
TSS15876	LH02482	XLOC_007953	-0.0189255	-1.07189	0.0241385	-0.212919	-3.72809	1.92293	0	1	0
TSS55569	LH09311	DGUOK-AS1	-0.0082848	-0.469227	0.674564	-0.128809	-2.25536	3.17761	1	0	0
TSS103379	LH15936	RP11-262H14.1	-0.00574038	-0.325118	0.662993	-0.147666	-2.58554	2.7691	1	0	0
TSS48371	LH08252	XLOC_024447	-0.0564518	-3.19726	0.579258	-0.261384	-4.57668	1.56345	1	0	0
TSS30919	LH04729	KTN1-AS1	-0.0529192	-2.99719	0.256183	-0.313874	-5.49573	1.30012	0	1	0
TSS33096	LH05100	RP11-24M17.4	-0.0818851	-4.63774	1.90582	-0.270685	-4.73952	1.50729	1	0	1
TSS88522	LH13787	RP11-457M11.2	0.00353701	0.200326	0.0856289	-0.138645	-2.4276	2.93211	1	0	0
TSS71693	LH11694	RP11-255C15.4	-0.0268015	-1.51796	1.401	-0.122117	-2.1382	3.31525	1	0	0
TSS97703	LH15178	XLOC_048143	-0.00180094	-0.102	0.101573	-0.140599	-2.46179	2.86991	1	0	0
TSS77104	LH12355	RP11-50D9.3	-0.0073687	-0.417342	0.841895	-0.137893	-2.41442	2.91407	1	0	0
TSS55056	LH09252	XLOC_027682	-0.0133751	-0.757529	0.359289	-0.151904	-2.65974	2.64503	1	0	0
TSS94074	LH14614	XLOC_046283	-0.0759722	-4.30285	0.548845	-0.330784	-5.79183	1.21372	1	0	0
TSS29182	LH04445	RP11-589M4.1	-0.00535893	-0.303514	1.01975	-0.133138	-2.33116	3.01145	1	0	0
TSS11459	LH01887	RP11-175O19.4	-0.0245867	-1.39252	1.75281	-0.198068	-3.46805	2.02292	1	0	0
TSS98063	LH15214	XLOC_048319	-0.0419838	-2.37784	1.77428	-0.163804	-2.8681	2.4409	1	0	0
TSS41145	LH06716	SNORD91A	-0.0155305	-0.879603	0.528325	-0.150303	-2.63172	2.65031	1	0	0
TSS39447	LH06351	XLOC_019734	0.00253528	0.143591	0.28188	-0.150142	-2.62889	2.64635	1	0	0
TSS25342	LH04026	XLOC_012606	-0.0374483	-2.12096	0.212457	-0.16191	-2.83494	2.45357	1	0	0
TSS63952	LH10484	THAP7-AS1	-0.035991	-2.03843	0.732297	-0.156267	-2.73614	2.54192	0	1	0
TSS71768	LH11704	XLOC_035711	-0.0181334	-1.02702	0.422487	-0.237467	-4.15791	1.67253	1	0	0
TSS67763	LH11144	RP11-319G6.1	-0.0305448	-1.72997	1.60824	-0.259343	-4.54093	1.53124	0	1	0
TSS4270	LH00726	XLOC_002185	-0.0146959	-0.832335	0.248101	-0.15803	-2.76701	2.50716	1	0	0
TSS1635	LH00316	XLOC_000880	0.0132799	0.752134	0.0683001	-0.173406	-3.03623	2.28286	1	0	0
TSS23260	LH03693	XLOC_011606	-0.0367211	-2.07977	1.4767	-0.210396	-3.68391	1.87721	1	0	0
TSS8684	LH01501	XLOC_004371	-0.00586308	-0.332068	0.0100494	-0.138958	-2.43306	2.83975	0	1	0
TSS88725	LH13864	XLOC_043671	-0.00018079	-0.0102394	0.46689	-0.234275	-4.10201	1.67672	1	0	0
TSS110441	LH16907	XLOC_054674	-0.0289392	-1.63903	2.55133	-0.156315	-2.73697	2.49947	1	0	0
TSS99142	LH15346	PVT1	0.0875548	4.95885	5.98275	0.124775	2.18474	3.12856	1	0	1
TSS53074	LH09070	AC007383.3	0.00948266	0.53707	0.338759	-0.219045	-3.83534	1.78154	1	0	0
TSS108894	LH16668	RP11-622K12.1	-0.0408943	-2.31614	1.90359	-0.167264	-2.9287	2.33082	1	0	0
TSS82364	LH12974	RP11-231G3.1	-0.0161094	-0.912388	0.710493	-0.13663	-2.39231	2.84796	1	0	0
TSS82737	LH13016	VCAN-AS1	-0.0319327	-1.80857	1.95678	-0.12878	-2.25485	3.0174	1	0	0
TSS86410	LH13512	RP11-98I9.4	0.0287315	1.62727	1.17848	-0.203599	-3.56489	1.9039	0	1	0
TSS19338	LH03068	RP11-820L6.1	-0.0111262	-0.630156	0.797973	-0.159147	-2.78656	2.43457	1	0	0
TSS98586	LH15276	KB-1208A12.3	-0.0121996	-0.690949	1.40771	-0.195068	-3.41553	1.98512	1	0	0
TSS57142	LH09532	XLOC_028650	-0.00621676	-0.352099	0.19633	-0.154726	-2.70916	2.49947	1	0	0
TSS35398	LH05535	XLOC_017536	0.00388076	0.219795	0.0393469	-0.115111	-2.01552	3.35372	0	1	0
TSS24184	LH03860	TMPO-AS1	-0.0589635	-3.33952	0.188825	-0.270229	-4.73155	1.42855	0	1	0
TSS1993	LH00352	XLOC_001055	-0.0388685	-2.2014	0.603814	-0.21978	-3.84821	1.74978	1	0	0
TSS110830	LH16959	XLOC_054895	-0.0326859	-1.85123	0.648114	-0.203966	-3.57132	1.88431	1	0	0
TSS2269	LH00391	RP4-773N10.4	0.00491559	0.278404	0.172354	-0.206097	-3.60863	1.86446	1	0	0
TSS64289	LH10573	XLOC_031997	-0.0315087	-1.78456	1.65366	-0.151411	-2.65111	2.53676	1	0	0
TSS32481	LH04983	XLOC_016036	-0.00854752	-0.484106	1.03569	-0.155081	-2.71538	2.46882	1	0	0
TSS31904	LH04877	RP11-894P9.1	0.0025634	0.145183	0.452869	-0.130257	-2.28073	2.93906	1	0	0
TSS16655	LH02613	XLOC_008354	-0.00475149	-0.269111	0.0828125	-0.151578	-2.65403	2.52522	1	0	0
TSS64960	LH10698	AP000350.5	6.58602e-05	0.00373013	0.0218155	-0.137519	-2.40787	2.78262	1	0	0
TSS33769	LH05189	XLOC_016715	-0.0978964	-5.54457	1.78614	-0.337916	-5.91671	1.1319	1	0	1
TSS17253	LH02680	RP11-555G19.1	-0.0129398	-0.732874	0.0905175	-0.132181	-2.31441	2.89056	1	0	0
TSS80048	LH12671	STARD4-AS1	-0.0411678	-2.33162	1.38095	-0.171663	-3.00571	2.22573	1	0	0
TSS14150	LH02266	RP11-47A8.5	-0.0529749	-3.00035	0.667748	-0.119145	-2.08616	3.20519	0	1	0
TSS14924	LH02350	XLOC_007457	-0.0469698	-2.66023	1.35727	-0.191447	-3.35212	1.98284	0	1	0
TSS32911	LH05070	XLOC_016271	-0.0885223	-5.01364	1.1732	-0.1713	-2.99935	2.21488	1	0	1
TSS75919	LH12203	XLOC_037706	-0.0152014	-0.860964	0.571592	-0.123681	-2.16558	3.06282	1	0	0
TSS44283	LH07345	RP11-635N19.1	-0.00149182	-0.0844921	0.358802	-0.162214	-2.84026	2.33223	0	1	0
TSS92799	LH14415	AC007566.10	-0.0083855	-0.47493	0.668791	-0.17719	-3.10249	2.13491	1	0	0
TSS90340	LH14091	RP3-460G2.2, XLOC_044481	-0.0326797	-1.85088	0.34762	-0.248732	-4.35515	1.51625	1	0	0
TSS103141	LH15890	XLOC_050632	-0.021539	-1.21991	1.80347	-0.285388	-4.99696	1.31868	1	0	0
TSS82616	LH13002	CTC-366B18.2	-0.0140785	-0.797366	0.133336	-0.132654	-2.32269	2.83321	1	0	0
TSS41018	LH06682	MAFG-AS1	-0.104334	-5.90915	0.560803	-0.319916	-5.60154	1.17379	0	1	0
TSS13428	LH02140	XLOC_006705	-0.00110555	-0.062615	0.39015	-0.118119	-2.06819	3.17761	1	0	0
TSS13993	LH02236	XLOC_006989	-0.0349654	-1.98034	3.67036	-0.203594	-3.56481	1.83972	1	0	1
TSS49340	LH08538	CTD-2537I9.12	-0.0148098	-0.838784	0.17106	-0.147565	-2.58378	2.53676	0	1	0
TSS1056	LH00223	RP5-864K19.4	-0.043913	-2.48711	0.365174	-0.246465	-4.31545	1.51725	0	1	0
TSS89019	LH13933	XLOC_043831	-0.0251432	-1.42403	0.427022	-0.12574	-2.20163	2.95997	1	0	0
TSS37461	LH05968	XLOC_018663	-0.00590772	-0.334596	1.38	-0.16476	-2.88484	2.25724	1	0	0
TSS68426	LH11224	RP11-255C15.4	-0.0318331	-1.80293	1.65782	-0.127592	-2.23406	2.903	1	0	0
TSS83557	LH13131	XLOC_041276	-0.0389526	-2.20616	0.0985026	-0.277317	-4.85565	1.33455	1	0	0
TSS82677	LH13008	CTD-2015H6.3	0.00753229	0.426607	0.472191	-0.126217	-2.20999	2.92794	0	1	0
TSS18551	LH02941	CTD-2313N18.5	-0.00390377	-0.221098	0.111272	-0.16438	-2.8782	2.24441	1	0	0
TSS2873	LH00545	XLOC_001482	-0.021327	-1.2079	0.212457	-0.190827	-3.34127	1.93304	0	1	0
TSS6993	LH01184	XLOC_003551	-0.0142707	-0.808248	0.187517	-0.151507	-2.65279	2.43457	1	0	0
TSS965	LH00205	RP5-997D16.2	0.00813662	0.460835	0.472191	-0.190969	-3.34374	1.92629	1	0	0
TSS92667	LH14405	XLOC_045588	0.00840225	0.475879	0.00843898	-0.160732	-2.81431	2.28775	1	0	0
TSS29421	LH04485	XLOC_014546	-0.0326692	-1.85029	2.0734	-0.223825	-3.91904	1.64233	1	0	0
TSS108854	LH16654	LINC01155	-0.0308185	-1.74547	2.02134	-0.143893	-2.51948	2.55227	1	0	0
TSS94016	LH14604	XLOC_046263	-0.0539824	-3.05741	2.1214	-0.187942	-3.29075	1.9522	1	0	1
TSS74071	LH12010	XLOC_036840	-0.024174	-1.36915	1.99385	-0.165784	-2.90277	2.21247	1	0	0
TSS88584	LH13802	ZSCAN16-AS1	0.0274543	1.55493	1.33753	-0.135403	-2.37082	2.70871	1	0	0
TSS49830	LH08606	AC096559.1	-0.00799061	-0.452565	0.0969732	-0.161769	-2.83248	2.26333	1	0	0
TSS39895	LH06444	XLOC_019978	0.00892913	0.50572	0.140488	-0.131323	-2.29939	2.78668	1	0	0
TSS82651	LH13004	CTD-2037K23.2	-0.0855337	-4.84438	0.0621647	-0.417028	-7.30191	0.874857	0	1	0
TSS23715	LH03806	RP11-1143G9.4	-0.0440466	-2.49467	0.823155	-0.18455	-3.23137	1.97033	1	0	0
TSS103416	LH15950	XLOC_050776	-0.012872	-0.729034	0.398422	-0.147849	-2.58874	2.45611	1	0	0
TSS15900	LH02493	XLOC_007970	0.00528688	0.299434	0.0119895	-0.17829	-3.12175	2.03675	1	0	0
TSS44821	LH07415	RP11-143J12.3	-0.0150079	-0.850005	2.77199	-0.155959	-2.73074	2.32835	1	0	0
TSS38067	LH06086	CRNDE	-0.0178293	-1.0098	0.300772	-0.230422	-4.03455	1.57359	1	0	0
TSS106224	LH16366	TUCP-PHF2-1	-0.0221228	-1.25297	0.475737	-0.147102	-2.57566	2.45865	0	1	0
TSS53131	LH09079	AC007038.7	-0.0785086	-4.4465	0.773868	-0.208958	-3.65872	1.72844	1	0	0
TSS67867	LH11157	XLOC_033847	-0.0147117	-0.83323	0.351848	-0.112535	-1.97042	3.20664	1	0	0
TSS101698	LH15684	RP11-318M2.2	0.00647748	0.366866	0.00908245	-0.122566	-2.14605	2.94045	0	1	0
TSS79434	LH12594	RP11-307L14.1	-0.0169293	-0.958826	0.454031	-0.128911	-2.25715	2.78939	1	0	0
TSS50880	LH08734	XLOC_025715	-0.0056402	-0.319445	0.229851	-0.132661	-2.32282	2.70604	1	0	0
TSS86807	LH13570	XLOC_042797	-0.0206413	-1.16906	1.0233	-0.12061	-2.11181	2.97115	1	0	0
TSS75799	LH12192	XLOC_037644	-0.0199293	-1.12874	1.30772	-0.148351	-2.59754	2.41439	1	0	0
TSS52607	LH08988	XLOC_026581	-0.0317232	-1.79671	0.678669	-0.21071	-3.6894	1.69668	1	0	0
TSS61103	LH10079	XLOC_030569	-0.00597403	-0.338352	0.319033	-0.125828	-2.20317	2.84111	0	1	0
TSS96686	LH15048	AC144652.1	0.0178288	1.00977	1.3394	-0.153595	-2.68936	2.31724	0	1	0
TSS57508	LH09600	XLOC_028819	-0.0163022	-0.923306	0.401749	-0.225029	-3.94013	1.5807	1	0	0
TSS96456	LH15005	AC093673.5	-0.0493858	-2.79707	1.18642	-0.20903	-3.65999	1.7009	0	1	0
TSS72780	LH11861	XLOC_036220	0.00608515	0.344645	1.37145	-0.161606	-2.82962	2.19684	1	0	0
TSS42341	LH07020	RP11-159D12.2	0.0081631	0.462334	0.0553901	-0.12902	-2.25907	2.74755	1	0	0
TSS49758	LH08594	RP11-254F7.4	-0.0235038	-1.33119	0.317498	-0.207468	-3.63265	1.70724	1	0	0
TSS92527	LH14367	XLOC_045513	-0.0241549	-1.36806	0.419662	-0.174289	-3.0517	2.03213	1	0	0
TSS103719	LH15990	XLOC_050921	-0.0107831	-0.610726	0.516042	-0.117967	-2.06553	2.99921	1	0	0
TSS100401	LH15528	XLOC_049389	0.0118497	0.671134	0.0452171	-0.268388	-4.69932	1.31775	0	1	0
TSS79800	LH12653	XLOC_039548	-0.0593911	-3.36374	0.493871	-0.216844	-3.79681	1.63094	1	0	0
TSS96532	LH15019	XLOC_047558	-0.079686	-4.51318	0.629458	-0.301471	-5.27858	1.17203	0	1	0
TSS9790	LH01656	LINC00704	-0.0538237	-3.04842	0.667748	-0.182991	-3.20406	1.93079	1	0	0
TSS107137	LH16538	XLOC_052637	0.0149962	0.849342	1.11928	-0.153233	-2.68302	2.30124	0	1	0
TSS110426	LH16902	RP11-236P24.3	-0.0274392	-1.55408	1.19705	-0.129865	-2.27386	2.71138	1	0	0
TSS32169	LH04918	RP11-701H24.10	-0.0135086	-0.765089	1.99385	-0.144554	-2.53106	2.42952	1	0	0
TSS49429	LH08566	CTD-2619J13.14	-0.0831677	-4.71037	1.20951	-0.259094	-4.53657	1.35523	0	1	0
TSS32910	LH05069	XLOC_016271	-0.0885223	-5.01364	1.20862	-0.1713	-2.99935	2.04947	1	0	1
TSS31646	LH04848	XLOC_015643	-0.022257	-1.26057	0.899994	-0.151321	-2.64954	2.31921	1	0	0
TSS11146	LH01835	DLG5-AS1	0.00699014	0.395901	0.19147	-0.133584	-2.33897	2.62267	0	1	0
TSS14170	LH02273	XLOC_007092	-0.100693	-5.70295	1.15917	-0.295445	-5.17306	1.18437	1	0	1
TSS35738	LH05605	CTD-2196E14.4	-0.00523405	-0.296441	0.32985	-0.117787	-2.06239	2.96976	1	0	0
TSS64300	LH10575	XLOC_032005	0.0146017	0.826998	0.435133	-0.120753	-2.11431	2.89306	1	0	0
TSS49213	LH08484	CTC-471J1.2	-0.0268804	-1.52243	2.3264	-0.193509	-3.38822	1.80152	1	0	0
TSS19036	LH03026	XLOC_009566	-0.0172039	-0.974379	1.23372	-0.120696	-2.11332	2.88367	1	0	0
TSS98999	LH15330	XLOC_048755	-0.012833	-0.726823	0.538856	-0.130487	-2.28475	2.66485	1	0	0
TSS4008	LH00669	RP11-378J18.3	-0.0799003	-4.52532	0.118747	-0.293044	-5.13101	1.18614	0	1	0
TSS110178	LH16848	MID1IP1-AS1	-0.0475072	-2.69067	1.6808	-0.163469	-2.86224	2.11368	0	1	0
TSS97088	LH15103	XLOC_047835	-0.0115496	-0.654135	0.0837597	-0.13862	-2.42715	2.49179	1	0	0
TSS92539	LH14371	XLOC_045522	-0.0260488	-1.47533	0.0529161	-0.136963	-2.39814	2.52129	1	0	0
TSS20270	LH03221	RP11-421F16.3	-0.0272956	-1.54594	1.60005	-0.125743	-2.20168	2.72475	1	0	0
TSS7909	LH01402	GAS5	-0.0448164	-2.53827	1.70772	-0.167882	-2.93952	2.03232	0	1	0
TSS41633	LH06832	RP11-192H23.8	-0.0230557	-1.30581	1.69761	-0.142253	-2.49076	2.37804	1	0	0
TSS63194	LH10347	BACH1-IT1	-0.00824927	-0.467214	0.873807	-0.184336	-3.22762	1.83314	1	0	0
TSS37208	LH05901	XLOC_018529	0.00623084	0.352897	0.691737	-0.149755	-2.62212	2.25481	1	0	0
TSS8941	LH01551	XLOC_004497	-0.0427662	-2.42215	2.04555	-0.219619	-3.8454	1.53625	1	0	0
TSS47695	LH07987	CTD-3093M3.1	-0.0287856	-1.63033	1.09108	-0.168119	-2.94365	2.00684	1	0	0
TSS48357	LH08247	AC005253.2	0.00429223	0.243099	0.0400339	-0.156478	-2.73984	2.1515	1	0	0
TSS98544	LH15271	RP11-347C18.5	-0.0359299	-2.03496	1.09745	-0.13802	-2.41664	2.43908	1	0	0
TSS97776	LH15183	XLOC_048191	-0.024851	-1.40749	2.1073	-0.126369	-2.21265	2.66088	1	0	0
TSS55886	LH09358	RP11-440D17.3	-0.0302482	-1.71317	0.424186	-0.1684	-2.94858	1.99197	1	0	0
TSS54021	LH09156	XLOC_027233	-0.0498997	-2.82617	0.778226	-0.13619	-2.3846	2.45738	1	0	0
TSS89495	LH13988	XLOC_044067	0.00526709	0.298312	0.0278121	-0.124881	-2.1866	2.6781	1	0	0
TSS75211	LH12122	XLOC_037348, RP11-818C3.1	-0.0372879	-2.11188	1.51628	-0.112773	-1.97459	2.96277	1	0	0
TSS34578	LH05374	LOXL1-AS1	-0.014535	-0.823221	0.131074	-0.168823	-2.95598	1.97521	0	1	0
TSS58940	LH09806	RP1-122P22.2	-0.00396064	-0.224319	0.202115	-0.146871	-2.57163	2.26364	1	0	0
TSS66152	LH10896	XLOC_032973	-0.026737	-1.51431	1.28216	-0.195117	-3.41638	1.70301	1	0	0
TSS37452	LH05962	MIR3180-1, XLOC_018656	-0.0111628	-0.632228	1.59289	-0.133284	-2.33371	2.48923	1	0	0
TSS88469	LH13776	RP1-30M3.5	-0.00487562	-0.276141	0.436146	-0.117648	-2.05995	2.81927	1	0	0
TSS2282	LH00395	LAMTOR5-AS1	-0.00715077	-0.404999	0.125912	-0.181582	-3.17938	1.82657	0	1	0
TSS93388	LH14513	XLOC_045938	-0.0187423	-1.06151	1.45905	-0.156077	-2.73281	2.11485	1	0	0
TSS51664	LH08865	PAX8-AS1	-0.00750672	-0.425159	0.123515	-0.107192	-1.87687	3.07848	1	0	0
TSS28890	LH04395	XLOC_014280	0.000889978	0.0504058	0.203456	-0.10855	-1.90064	3.03871	1	0	0
TSS45499	LH07509	XLOC_022779	-0.0247428	-1.40136	0.604466	-0.121261	-2.1232	2.71138	1	0	0
TSS114	LH00043	RP4-740C4.7	-0.00703662	-0.398534	0.904702	-0.117678	-2.06048	2.78803	1	0	0
TSS99240	LH15362	XLOC_048834	-0.075384	-4.26953	0.469832	-0.201769	-3.53286	1.62269	1	0	0
TSS15113	LH02379	SBF2-AS1	-0.02522	-1.42838	0.416844	-0.157783	-2.76269	2.07387	1	0	0
TSS23424	LH03740	XLOC_011696	-0.0349986	-1.98222	0.343935	-0.164201	-2.87506	1.99197	0	1	0
TSS40087	LH06495	XLOC_020084	-0.0134963	-0.764392	0.636106	-0.169901	-2.97486	1.92405	1	0	0
TSS23519	LH03772	XLOC_011753	-0.0387341	-2.19379	0.92426	-0.134168	-2.3492	2.43584	1	0	0
TSS17618	LH02764	XLOC_008823	-0.0171068	-0.968878	0.732297	-0.170778	-2.99022	1.91173	1	0	0
TSS96277	LH14968	LINC-PINT	-0.0512162	-2.90073	1.98132	-0.170524	-2.98577	1.91396	1	0	1
TSS56989	LH09507	XLOC_028577	-0.0231432	-1.31076	0.0607312	-0.130608	-2.28687	2.49691	1	0	0
TSS98754	LH15300	RP11-395G23.3	-0.0301753	-1.70904	0.753673	-0.175895	-3.07981	1.85291	1	0	0
TSS49115	LH08437	XLOC_024851	-0.0472947	-2.67863	0.0664883	-0.243491	-4.26337	1.33736	1	0	0
TSS36240	LH05691	XLOC_017992	-0.0586826	-3.32361	0.234957	-0.344319	-6.02882	0.945158	1	0	0
TSS88650	LH13831	HCG18	-0.0458914	-2.59915	0.527091	-0.163213	-2.85775	1.99238	0	1	0
TSS67579	LH11104	XLOC_033688	-0.0407324	-2.30697	1.15567	-0.172378	-3.01823	1.88387	1	0	0
TSS13274	LH02113	RP11-38L15.2	-0.0246036	-1.39348	0.444766	-0.219917	-3.85061	1.47271	1	0	0
TSS82131	LH12957	NNT-AS1	-0.0689698	-3.90625	0.477514	-0.278786	-4.88137	1.16149	0	1	0
TSS5179	LH00853	RP3-467K16.2	-0.0515792	-2.92129	2.00758	-0.176668	-3.09334	1.83095	1	0	1
TSS41488	LH06801	CTD-2303H24.2	0.0174832	0.990199	1.45222	-0.123659	-2.1652	2.61087	1	0	0
TSS80355	LH12704	P4HA2-AS1	-0.0100961	-0.571813	0.219734	-0.183323	-3.20987	1.76049	1	0	0
TSS68892	LH11273	LINC00969	-0.00545689	-0.309063	0.154976	-0.157358	-2.75525	2.046	1	0	0
TSS21491	LH03395	XLOC_010715	-0.00392144	-0.222099	0.338172	-0.141327	-2.47456	2.27552	1	0	0
TSS39422	LH06344	RP11-160E2.16	-0.0263479	-1.49227	0.768797	-0.159489	-2.79256	2.01372	1	0	0
TSS78979	LH12540	XLOC_039155	-0.010907	-0.617742	0.730174	-0.174427	-3.05411	1.84081	1	0	0
TSS79572	LH12617	XLOC_039437	-0.00585877	-0.331824	0.106985	-0.112908	-1.97695	2.84248	1	0	0
TSS57916	LH09670	XLOC_029037	-0.100728	-5.70494	1.25633	-0.210644	-3.68825	1.52124	0	1	0
TSS62132	LH10197	MIR155HG	0.00718261	0.406802	0.0434834	-0.145773	-2.5524	2.19564	1	0	0
TSS42358	LH07026	CTD-2510F5.4	-0.0241974	-1.37047	0.488829	-0.154495	-2.70511	2.06805	1	0	0
TSS65417	LH10780	XLOC_032603	0.00222906	0.126248	0.361425	-0.120849	-2.116	2.6424	1	0	0
TSS73824	LH11976	RP11-10L12.4	-0.0193922	-1.09832	1.07753	-0.150826	-2.64086	2.11485	0	1	0
TSS40148	LH06508	HOXB-AS1	-0.00803351	-0.454994	0.0462601	-0.147271	-2.57863	2.161	0	1	0
TSS106559	LH16417	XLOC_052329	-0.00539359	-0.305477	0.509944	-0.16588	-2.90446	1.91732	1	0	0
TSS59207	LH09833	XLOC_029666	-0.0101018	-0.572138	0.101958	-0.125378	-2.19529	2.53547	1	0	0
TSS30801	LH04701	XLOC_015195	-0.0210592	-1.19273	0.682784	-0.119091	-2.08522	2.66485	1	0	0
TSS68899	LH11280	LINC00969	-0.0335465	-1.89998	1.87028	-0.14795	-2.59052	2.14438	1	0	0
TSS29001	LH04412	CTD-2307P3.1	0.00928114	0.525657	0.0585883	-0.11903	-2.08413	2.66353	1	0	0
TSS70386	LH11553	RP11-49I4.3	-0.0325365	-1.84277	0.321084	-0.135228	-2.36777	2.34072	1	0	0
TSS23342	LH03712	RP11-983P16.4	-0.00893533	-0.506071	0.934507	-0.139425	-2.44125	2.26577	1	0	0
TSS64843	LH10664	AC006547.13	0.000988559	0.0559891	0.0946866	-0.114482	-2.00452	2.75293	1	0	0
TSS30908	LH04726	XLOC_015252	0.0107424	0.608419	0.225236	-0.128833	-2.25578	2.44596	1	0	0
TSS34948	LH05449	XLOC_017340	-0.0670073	-3.7951	0.332443	-0.211694	-3.70664	1.48748	0	1	0
TSS43823	LH07310	RP11-326K13.4	-0.0084265	-0.477252	0.115588	-0.152355	-2.66764	2.05875	0	1	0
TSS57685	LH09630	XLOC_028902	-0.0215077	-1.21813	0.246957	-0.219406	-3.84167	1.42592	1	0	0
TSS76788	LH12313	RP11-499E18.1	0.000159012	0.00900599	0.0890089	-0.105355	-1.8447	2.96416	1	0	0
TSS32427	LH04960	SRP14-AS1	0.0341433	1.93378	0.728761	-0.138494	-2.42495	2.24995	0	1	0
TSS72050	LH11738	AC108676.1	-0.0176705	-1.0008	0.577978	-0.164653	-2.88297	1.89165	1	0	0
TSS31963	LH04881	RP11-982M15.8	0.0055037	0.311714	0.0445064	-0.193248	-3.38365	1.61158	1	0	0
TSS100726	LH15569	XLOC_049554	-0.0251895	-1.42666	1.77967	-0.130458	-2.28424	2.38679	1	0	0
TSS25384	LH04034	STARD13-AS	0.000398592	0.0225751	0.199885	-0.159528	-2.79324	1.95107	1	0	0
TSS89440	LH13983	XLOC_044040	-0.0163785	-0.927628	1.09023	-0.147997	-2.59134	2.09958	1	0	0
TSS9129	LH01597	XLOC_004597	-0.0163476	-0.92588	0.359927	-0.100279	-1.75583	3.09826	1	0	0
TSS43818	LH07306	RP11-549B18.1	-0.00752721	-0.426319	0.419662	-0.14324	-2.50804	2.16696	0	1	0
TSS103126	LH15889	RP11-326F20.5	0.0192076	1.08786	0.0912733	-0.125758	-2.20194	2.46246	0	1	0
TSS66271	LH10910	RP11-285J16.1	0.00342069	0.193738	0.463956	-0.166109	-2.90847	1.86062	1	0	0
TSS8965	LH01557	XLOC_004512	-0.0187051	-1.0594	0.334002	-0.130545	-2.28577	2.36681	1	0	0
TSS13953	LH02231	RP11-80H5.9	-0.0110882	-0.628005	0.0589448	-0.125053	-2.18959	2.46755	0	1	0
TSS59222	LH09837	XLOC_029677	-0.0833751	-4.72212	0.031852	-0.375898	-6.58175	0.820405	1	0	0
TSS57355	LH09581	HOXD-AS1	-0.0363279	-2.05751	2.03747	-0.163525	-2.86322	1.88498	0	1	0
TSS38918	LH06228	RP11-566K11.4	0.0492094	2.78708	1.18554	-0.149785	-2.62264	2.05643	0	1	0
TSS14058	LH02245	XLOC_007028	-0.0171476	-0.971192	0.678669	-0.243927	-4.27102	1.26248	0	1	0
TSS69309	LH11366	FGD5-AS1	0.0187955	1.06452	0.143772	-0.113973	-1.99559	2.70071	0	1	0
TSS108469	LH16602	XLOC_053590	-0.00525949	-0.297882	0.0147106	-0.14571	-2.5513	2.11216	1	0	0
TSS79908	LH12661	CTD-2007H13.3	-0.0258496	-1.46405	0.308844	-0.139829	-2.44831	2.19924	1	0	0
TSS984	LH00213	XLOC_000548	-0.056203	-3.18317	0.662993	-0.178771	-3.13017	1.71888	1	0	0
TSS61017	LH10064	XLOC_030515	0.0150792	0.854041	0.0774504	-0.181554	-3.17891	1.69142	1	0	0
TSS104121	LH16051	LINC-TEX10-1	-0.0303204	-1.71726	0.909378	-0.202556	-3.54664	1.51525	0	1	0
TSS54700	LH09210	XLOC_027516	-0.0141074	-0.799002	0.0675747	-0.155702	-2.72625	1.96693	1	0	0
TSS83552	LH13129	RP11-381K20.2	-0.00643074	-0.364219	0.0946866	-0.138952	-2.43296	2.20285	0	1	0
TSS90341	LH14089	RP3-460G2.2	-0.0263978	-1.4951	1.43182	-0.115753	-2.02676	2.64372	1	0	0
TSS57635	LH09625	XLOC_028879	-0.0286947	-1.62518	2.2712	-0.154924	-2.71263	1.97488	1	0	0
TSS57550	LH09612	AC006460.2	0.0038159	0.216121	0.131946	-0.115541	-2.02306	2.64767	1	0	0
TSS20514	LH03247	XLOC_010301	-0.0295889	-1.67583	0.541346	-0.18301	-3.2044	1.67044	1	0	0
TSS101706	LH15685	XLOC_049984	-0.0226891	-1.28504	0.671834	-0.128448	-2.24904	2.37928	1	0	0
TSS30829	LH04712	XLOC_015211	-0.00360283	-0.204054	0.39015	-0.1313	-2.29899	2.32711	1	0	0
TSS17868	LH02792	XLOC_008958	-0.024403	-1.38211	0.310873	-0.169921	-2.97522	1.79501	1	0	0
TSS10568	LH01751	RP11-517P14.2	0.00640799	0.36293	0.148314	-0.15805	-2.76735	1.92966	1	0	0
TSS29500	LH04507	XLOC_014592	-0.0278342	-1.57645	0.257139	-0.133806	-2.34287	2.27919	1	0	0
TSS48218	LH08196	CTC-250I14.6	-0.0275109	-1.55813	2.16402	-0.174558	-3.05641	1.7423	1	0	0
TSS30188	LH04615	XLOC_014920, LINC00638	-0.0321093	-1.81857	0.584393	-0.198518	-3.47593	1.53124	1	0	0
TSS72574	LH11834	LINC01085	-0.0224745	-1.27289	1.72722	-0.142639	-2.49753	2.13018	1	0	0
TSS69779	LH11460	XLOC_034736	0.0131925	0.747183	0.322111	-0.138773	-2.42984	2.18845	1	0	0
TSS86104	LH13484	RP11-250B2.6	-0.00645891	-0.365814	0.0875471	-0.108365	-1.89741	2.79995	1	0	0
TSS85337	LH13388	RP11-513I15.6	-0.0600082	-3.39869	0.184672	-0.217151	-3.80218	1.39707	1	0	0
TSS42971	LH07174	CTD-2047H16.4	0.00961672	0.544663	0.036267	-0.215445	-3.77231	1.40664	0	1	0
TSS91181	LH14176	XLOC_044851	-0.0372048	-2.10717	1.01179	-0.186675	-3.26857	1.62269	1	0	0
TSS99056	LH15338	KIAA0196-AS1	-0.0159341	-0.902461	1.26179	-0.144667	-2.53303	2.09138	1	0	0
TSS84443	LH13239	GMDS-AS1	0.0162494	0.920318	0.559539	-0.128035	-2.24181	2.36183	0	1	0
TSS65288	LH10753	XLOC_032528	-0.0661258	-3.74517	1.31607	-0.269584	-4.72026	1.12154	1	0	0
TSS1402	LH00296	RP11-67L3.5, RP11-67L3.4	-0.0668	-3.78336	0.748661	-0.258885	-4.53292	1.16763	0	1	0
TSS25572	LH04052	XLOC_012723	-0.0173397	-0.982071	3.37292	-0.145072	-2.54012	2.0832	1	0	0
TSS100463	LH15540	XLOC_049423	-0.0151199	-0.856349	0.428159	-0.164019	-2.87187	1.84081	1	0	0
TSS73266	LH11912	RP11-393M11.2	-0.0173476	-0.982519	0.572867	-0.116789	-2.0449	2.58083	1	0	0
TSS91840	LH14295	XLOC_045146	0.0078661	0.445513	0.528325	-0.135134	-2.36612	2.22694	1	0	0
TSS94676	LH14723	AC005154.6	-0.0266735	-1.51071	0.490625	-0.122625	-2.14709	2.45103	0	1	0
TSS98673	LH15288	KB-1410C5.5	-0.00434693	-0.246197	0.582465	-0.149775	-2.62246	2.00569	0	1	0
TSS50623	LH08703	XLOC_025601	0.000613118	0.0347252	0.151637	-0.145797	-2.55281	2.05759	1	0	0
TSS109768	LH16795	XLOC_054321	-0.0313597	-1.77612	0.0142635	-0.151922	-2.66005	1.9726	0	1	0
TSS111419	LH17055	U52111.14	-0.00582355	-0.329829	0.0410663	-0.130557	-2.28597	2.29511	1	0	0
TSS58368	LH09745	XLOC_029267	0.00178361	0.101019	0.207943	-0.249613	-4.37057	1.20034	1	0	0
TSS85213	LH13353	XXbac-BPG248L24.13	-0.0614651	-3.4812	1.32165	-0.20943	-3.66699	1.42979	1	0	0
TSS18438	LH02923	XLOC_009281	-0.181303	-10.2685	1.61029	-0.250569	-4.38731	1.195	1	0	1
TSS35894	LH05652	AC135048.13	-0.0114403	-0.647945	0.536371	-0.140465	-2.45946	2.13136	0	1	0
TSS39621	LH06395	XLOC_019834	-0.00503107	-0.284945	0.0198336	-0.250771	-4.39085	1.19098	1	0	0
TSS36113	LH05683	XLOC_017942	-0.00716072	-0.405562	0.0308388	-0.143476	-2.51218	2.0797	1	0	0
TSS31745	LH04851	RP11-638I2.4	-0.0282113	-1.59781	0.832126	-0.161514	-2.82801	1.84521	0	1	0
TSS3104	LH00576	XLOC_001605	-0.0201855	-1.14325	0.389039	-0.137565	-2.40869	2.16457	1	0	0
TSS71859	LH11720	RP11-573D15.2	-0.0234797	-1.32982	0.0403778	-0.177414	-3.1064	1.67777	1	0	0
TSS25591	LH04057	RP11-290D2.6	-0.0288395	-1.63338	0.0675747	-0.168437	-2.94922	1.76372	1	0	0
TSS33979	LH05240	RAD51-AS1	-0.0931974	-5.27843	0.671152	-0.328422	-5.75047	0.903457	0	1	0
TSS58865	LH09799	XLOC_029498	-0.00938295	-0.531423	0.50327	-0.166328	-2.91231	1.77987	1	0	0
TSS11148	LH01836	XLOC_005571	0.000840029	0.0475768	0.0991521	-0.11083	-1.94056	2.66985	1	0	0
TSS106687	LH16440	RP11-244O19.1	-0.0122079	-0.691419	0.628795	-0.137062	-2.39987	2.15743	1	0	0
TSS37747	LH06043	CTD-2574D22.2	0.000920985	0.0521619	0.0789286	-0.128874	-2.25651	2.29265	1	0	0
TSS93454	LH14527	MIR29A	-0.0413803	-2.34366	0.00908245	-0.148249	-2.59575	1.99197	1	0	0
TSS103295	LH15913	XLOC_050713	-0.00574831	-0.325567	1.18289	-0.142751	-2.49948	2.06223	1	0	0
TSS40752	LH06618	XLOC_020400	-0.0353447	-2.00182	0.0188457	-0.181055	-3.17017	1.62578	1	0	0
TSS92636	LH14396	MAGI2-AS3	-0.0044011	-0.249265	1.22742	-0.157528	-2.75823	1.86796	0	1	0
TSS102289	LH15761	XLOC_050219	-0.0195137	-1.1052	0.328814	-0.132451	-2.31914	2.2197	1	0	0
TSS41015	LH06679	XLOC_020528	-0.00431315	-0.244284	0.612313	-0.0963113	-1.68635	3.04721	1	0	0
TSS87306	LH13652	TUCP-ULBP3-1	-0.0298753	-1.69205	1.09618	-0.150997	-2.64387	1.94317	1	0	0
TSS88509	LH13786	XLOC_043549	-0.00979299	-0.554646	0.0244713	-0.124905	-2.18701	2.34816	1	0	0
TSS99889	LH15448	XLOC_049143	-0.0243485	-1.37903	0.636106	-0.109434	-1.91612	2.67943	1	0	0
TSS93040	LH14478	RP11-22N19.2	-0.0175913	-0.996318	0.60209	-0.208606	-3.65257	1.40516	0	1	0
TSS2564	LH00462	SEC22B	-0.0248824	-1.40927	0.618883	-0.138983	-2.43351	2.1078	0	1	0
TSS5410	LH00911	XLOC_002762	-0.0151679	-0.859065	0.216997	-0.13924	-2.43801	2.09373	1	0	0
TSS42474	LH07079	XLOC_021357	-0.0244173	-1.38293	0.266758	-0.126114	-2.20817	2.30739	1	0	0
TSS5218	LH00867	CROCCP2	-0.0157589	-0.89254	1.23822	-0.174676	-3.05848	1.65896	1	0	0
TSS101697	LH15680	XLOC_049982	-0.0147716	-0.836621	0.360891	-0.106208	-1.85963	2.72609	1	0	0
TSS47838	LH08035	AC016629.8	-0.0282796	-1.60167	1.31607	-0.137188	-2.40209	2.10897	1	0	0
TSS53031	LH09057	AC007283.5	0.0235065	1.33134	0.520941	-0.168079	-2.94296	1.71995	1	0	0
TSS83728	LH13159	SPINK5-AS1	-0.0366616	-2.07641	0.761578	-0.147645	-2.58517	1.9556	1	0	0
TSS18804	LH03000	XLOC_009449	-0.00932175	-0.527957	0.187438	-0.117329	-2.05435	2.45779	1	0	0
TSS109668	LH16780	FMR1-IT1	-0.00553648	-0.31357	1.00197	-0.148384	-2.59811	1.93979	1	0	0
TSS22709	LH03607	XLOC_011326	-0.00824064	-0.466726	0.543217	-0.160023	-2.80191	1.79392	1	0	0
TSS52035	LH08909	LINC-C2orf27A-1	-0.00674962	-0.382279	0.201222	-0.115525	-2.02277	2.48412	1	0	0
TSS59564	LH09883	ZFAS1	0.00819916	0.464377	1.21935	-0.140353	-2.45749	2.04137	0	1	0
TSS24614	LH03931	AC084018.1	-0.0810634	-4.59119	0.863872	-0.170879	-2.99198	1.67612	0	1	0
TSS69208	LH11348	XLOC_034405	-0.0104169	-0.589985	0.0185169	-0.117813	-2.06284	2.43078	1	0	0
TSS62237	LH10202	AP000240.9	-0.0207165	-1.17332	0.820919	-0.118337	-2.07201	2.41314	1	0	0
TSS86095	LH13482	XLOC_042460	-0.0524051	-2.96807	0.216997	-0.408459	-7.15187	0.698776	0	0	0
TSS93274	LH14500	XLOC_045888	-0.0381555	-2.16102	0.519102	-0.193459	-3.38734	1.47467	0	0	0
TSS87848	LH13707	RP1-266L20.9	-0.0404659	-2.29187	1.56445	-0.104564	-1.83086	2.72742	0	0	0
TSS10918	LH01792	RP11-222A11.1	0.0100977	0.571904	0.667068	-0.143107	-2.50572	1.99197	0	0	0
TSS38884	LH06213	RP11-46C24.7	-0.00430484	-0.243814	0.0431374	-0.143189	-2.50715	1.98854	0	0	0
TSS97700	LH15176	XLOC_048140	-0.0162465	-0.920155	0.382486	-0.115965	-2.03048	2.45484	0	0	0
TSS26078	LH04106	RP11-29G8.3	-0.0130595	-0.739653	0.196734	-0.16626	-2.91112	1.71147	0	0	0
TSS56179	LH09411	XLOC_028198	-0.0334765	-1.89601	1.02412	-0.130169	-2.27918	2.18128	0	0	0
TSS11213	LH01850	RP11-137H2.6	0.0127191	0.720375	0.678669	-0.154025	-2.69688	1.84301	0	0	0
TSS99662	LH15421	ZNF252P-AS1	-0.0380377	-2.15434	0.839636	-0.250695	-4.38952	1.13103	0	0	0
TSS31025	LH04752	XLOC_015307	0.0120514	0.682554	1.08429	-0.12224	-2.14035	2.31724	0	0	0
TSS60209	LH09969	XLOC_030108	-0.0462336	-2.61854	0.733714	-0.225502	-3.9484	1.25338	0	0	0
TSS37124	LH05866	LA16c-316G12.2	-0.0292047	-1.65407	0.912318	-0.188028	-3.29226	1.50297	0	0	0
TSS77906	LH12427	RP11-335L23.4	-0.00132562	-0.0750791	0.756543	-0.104974	-1.83804	2.69139	0	0	0
TSS57854	LH09662	XLOC_029004	-0.0405244	-2.29519	2.10612	-0.124335	-2.17703	2.26455	0	0	0
TSS98732	LH15297	KB-1732A1.1	-0.0225044	-1.27458	1.21487	-0.114664	-2.0077	2.45103	0	0	0
TSS78189	LH12457	XLOC_038787	-0.0179809	-1.01839	0.3896	-0.159102	-2.78578	1.76587	0	0	0
TSS64177	LH10546	TUG1	-0.0442226	-2.50464	2.17712	-0.110933	-1.94237	2.5316	0	0	0
TSS105750	LH16319	XLOC_051930	-0.0374126	-2.11894	0.710493	-0.131391	-2.30058	2.13727	0	0	0
TSS71284	LH11654	XLOC_035488	0.0108722	0.615769	0.18315	-0.101954	-1.78514	2.75428	0	0	0
TSS105513	LH16270	RMRP	-0.0895736	-5.07319	1.02577	-0.26879	-4.70635	1.04362	0	0	0
TSS34014	LH05262	RP11-265N6.1	-0.018083	-1.02417	0.522783	-0.11978	-2.09727	2.33453	0	0	0
TSS57248	LH09551	XLOC_028690	-0.0235461	-1.33358	0.205696	-0.123088	-2.1552	2.26577	0	0	0
TSS84331	LH13232	CTC-205M6.5	0.00614897	0.34826	0.591483	-0.20814	-3.6444	1.33736	0	0	0
TSS5188	LH00855	RP3-467K16.4	-0.0361687	-2.04849	0.060016	-0.188565	-3.30167	1.46878	0	0	0
TSS93965	LH14603	XLOC_046245	-0.0130254	-0.73772	0.242442	0.0811313	1.42056	3.41219	0	0	0
TSS52289	LH08932	XLOC_026410	-0.0109895	-0.622414	0.0811532	-0.144577	-2.53145	1.91061	0	0	0
TSS14169	LH02272	XLOC_007091	-0.0553402	-3.13431	0.253962	-0.334593	-5.85853	0.822739	0	0	0
TSS72117	LH11751	LINC01063	-0.0972166	-5.50606	0.324169	-0.269773	-4.72356	1.01878	0	0	0
TSS95797	LH14880	XLOC_047186	0.00968624	0.548601	0.00811759	-0.121299	-2.12388	2.26577	0	0	0
TSS76906	LH12334	XLOC_038224	-0.0293297	-1.66115	2.64927	-0.14624	-2.56058	1.87832	0	0	0
TSS47260	LH07845	CTC-490E21.10	-0.0127961	-0.724734	0.665029	-0.142656	-2.49783	1.92068	0	0	0
TSS71370	LH11669	XLOC_035527	-0.0202765	-1.1484	1.33565	-0.119371	-2.09012	2.29511	0	0	0
TSS65962	LH10867	SH3BP5-AS1	-0.0347189	-1.96638	0.279423	-0.194159	-3.39961	1.40856	0	0	0
TSS20330	LH03229	RP11-551L14.6	-0.0416807	-2.36067	1.38952	-0.159386	-2.79075	1.7157	0	0	0
TSS44705	LH07389	RP11-715F3.2	-0.0287807	-1.63006	1.66407	-0.172795	-3.02554	1.58172	0	0	0
TSS35022	LH05460	RP11-4F5.2	-0.0378852	-2.14571	1.16179	-0.210013	-3.6772	1.30105	0	0	0
TSS34015	LH05263	RP11-265N6.2	-0.0317322	-1.79722	0.798709	-0.194884	-3.4123	1.40088	0	0	0
TSS5814	LH00990	RP4-739H11.3, NFYC-AS1	-0.0993075	-5.62449	0.0445229	-0.173131	-3.03142	1.57664	0	0	0
TSS28174	LH04297	XLOC_013919	-0.00856871	-0.485307	0.241494	-0.129337	-2.26462	2.10968	0	0	0
TSS99143	LH15347	PVT1	0.0706428	4.001	6.48253	0.103645	1.81476	2.63187	0	0	1
TSS60141	LH09956	XLOC_030066	-0.00580447	-0.328748	0.0455645	-0.108044	-1.89178	2.52001	0	0	0
TSS6767	LH01137	RP5-884G6.2, XLOC_003426	-0.0138916	-0.786779	0.253798	-0.131108	-2.29561	2.06921	0	0	0
TSS13768	LH02199	RP11-773D16.1	0.0170653	0.966526	0.721711	-0.190141	-3.32925	1.42592	0	0	0
TSS7571	LH01341	RP11-284F21.7	-0.00736299	-0.417018	1.103	-0.167177	-2.92717	1.62063	0	0	0
TSS95593	LH14843	RP5-1121E10.2	-0.00510948	-0.289386	0.0734055	-0.131043	-2.29448	2.06688	0	0	0
TSS40084	LH06493	KANSL1-AS1	-0.0341728	-1.93544	1.17672	-0.126054	-2.20712	2.14675	0	0	0
TSS36329	LH05703	RP11-410D17.2	-0.0348638	-1.97458	1.14522	-0.159796	-2.79793	1.69247	0	0	0
TSS73065	LH11880	RP11-700J17.2	-0.0359311	-2.03503	1.88801	-0.135245	-2.36806	1.99311	0	0	0
TSS82681	LH13011	XLOC_040879	0.012394	0.701961	0.292769	-0.109395	-1.91543	2.46246	0	0	0
TSS67128	LH11039	LINC00973	-0.0329007	-1.8634	1.50236	-0.0902564	-1.58033	2.97675	0	0	0
TSS82568	LH12997	RP11-79P5.9	-0.0246244	-1.39465	0.645463	-0.150489	-2.63497	1.78419	0	0	0
TSS7155	LH01208	RP6-42F4.1	-0.0391084	-2.21498	3.79614	-0.188919	-3.30785	1.42012	0	0	1
TSS87288	LH13644	XLOC_043002	-0.0215064	-1.21806	2.92546	-0.145482	-2.54731	1.84355	0	0	0
TSS47256	LH07843	CTC-492K19.4	-0.0355651	-2.01431	0.474554	-0.181506	-3.17805	1.47762	0	0	0
TSS9417	LH01624	HNRNPU-AS1	-0.00199974	-0.113259	0.398422	-0.135997	-2.38122	1.97147	0	0	0
TSS54806	LH09225	RP11-490M8.1	-0.0550792	-3.11953	1.18488	-0.181121	-3.17131	1.47959	0	0	0
TSS103107	LH15884	TOPORS-AS1	-0.00684256	-0.387543	0.212005	-0.102255	-1.79041	2.62004	0	0	0
TSS69638	LH11429	XLOC_034652	-0.0323052	-1.82967	0.0272542	-0.135697	-2.37597	1.96957	0	0	0
TSS91216	LH14182	PSMG3-AS1	0.0358714	2.03165	0.0927879	-0.15705	-2.74984	1.69879	0	0	0
TSS47509	LH07927	XLOC_023906	-0.0217119	-1.2297	0.00587433	-0.120957	-2.11788	2.20405	0	0	0
TSS37239	LH05915	RP11-473M20.16	0.00827077	0.468432	0.252846	-0.123764	-2.16703	2.14438	0	0	0
TSS95645	LH14850	XLOC_047099	-0.00567072	-0.321173	0.53327	-0.137877	-2.41415	1.92068	0	0	0
TSS33394	LH05145	AC013394.2	-0.00578188	-0.327469	0.22754	-0.127079	-2.22507	2.0832	0	0	0
TSS90223	LH14077	RP13-143G15.4	-0.0393802	-2.23038	1.52425	-0.173192	-3.03248	1.52623	0	0	0
TSS61477	LH10106	XLOC_030734	-0.0264274	-1.49677	1.2841	-0.130768	-2.28967	2.02018	0	0	0
TSS13920	LH02219	NUTM2A-AS1	-0.0179891	-1.01885	0.570955	-0.200564	-3.51176	1.3131	0	0	0
TSS59554	LH09882	XLOC_029838	0.0106727	0.604469	0.259054	-0.136075	-2.38259	1.93529	0	0	0
TSS34628	LH05383	RP11-69H7.3	-0.0149289	-0.845528	0.417407	-0.197459	-3.45738	1.33081	0	0	0
TSS14886	LH02346	AP006621.6	-0.0601003	-3.4039	0.258096	-0.277787	-4.86388	0.945158	0	0	0
TSS23688	LH03797	XLOC_011823	0.00706905	0.400371	0.11554	-0.162147	-2.83909	1.61592	0	0	0
TSS73934	LH11994	XLOC_036771	0.0428785	2.42852	1.03404	-0.186869	-3.27197	1.40088	0	0	0
TSS13018	LH02083	RP11-479G22.8	0.00563864	0.319356	0.0804107	-0.160001	-2.80152	1.63508	0	0	0
TSS43552	LH07281	XLOC_021843	-0.0343352	-1.94465	1.40867	-0.126247	-2.21051	2.07154	0	0	0
TSS87293	LH13646	RP11-350J20.12	-0.0212535	-1.20374	0.563334	-0.136207	-2.3849	1.91956	0	0	0
TSS92997	LH14463	NFE4	-0.00238052	-0.134825	0.364102	-0.176891	-3.09726	1.47796	0	0	0
TSS43665	LH07295	RP11-621L6.2	-0.0305959	-1.73286	0.313925	-0.15909	-2.78557	1.64129	0	0	0
TSS40772	LH06626	RP11-552F3.13	-0.0270618	-1.5327	1.46394	-0.142796	-2.50027	1.82767	0	0	0
TSS98392	LH15249	XLOC_048462	-0.00789604	-0.447209	0.685533	-0.133253	-2.33319	1.95333	0	0	0
TSS96527	LH15017	XLOC_047555	-0.0309358	-1.75211	0.989764	-0.123226	-2.15761	2.11133	0	0	0
TSS49084	LH08427	XLOC_024832	-0.0156489	-0.886309	1.13049	-0.126673	-2.21796	2.05295	0	0	0
TSS71302	LH11657	RP11-305K5.1	0.00811151	0.459412	0.361425	-0.131924	-2.30992	1.96466	0	0	0
TSS77759	LH12412	RP11-148L24.1	0.00981494	0.55589	0.0893857	-0.099123	-1.73558	2.61087	0	0	0
TSS79752	LH12646	XLOC_039533	-0.0319697	-1.81067	0.746517	-0.108936	-1.9074	2.3693	0	0	0
TSS109404	LH16744	XLOC_054118	0.00701939	0.397558	0.0745057	-0.153148	-2.68153	1.67987	0	0	0
TSS35731	LH05600	XLOC_017725	-0.00407612	-0.230859	0.577338	-0.0945273	-1.65512	2.71806	0	0	0
TSS102781	LH15857	RP11-75C9.1	-0.0159664	-0.904289	0.346039	-0.156045	-2.73225	1.64648	0	0	0
TSS88812	LH13888	XLOC_043727	-0.00311534	-0.176444	0.616909	0.12604	2.20688	2.03675	0	0	0
TSS6900	LH01160	RP5-1160K1.8	-0.0213359	-1.2084	0.949576	-0.150179	-2.62954	1.70829	0	0	0
TSS28620	LH04345	XLOC_014146	0.00738218	0.418105	0.131138	-0.122071	-2.1374	2.10076	0	0	0
TSS61081	LH10073	XLOC_030551	-0.00448609	-0.254079	0.192352	-0.219546	-3.84412	1.16588	0	0	0
TSS94381	LH14659	XLOC_046446	-0.0194302	-1.10047	0.886106	-0.106117	-1.85805	2.40936	0	0	0
TSS81856	LH12920	XLOC_040497	-0.0262895	-1.48896	0.135187	-0.176514	-3.09066	1.44727	0	0	0
TSS40024	LH06475	CTB-175E5.7	-0.0585125	-3.31398	2.00758	-0.279321	-4.89074	0.913606	0	0	1
TSS34405	LH05346	XLOC_017057	-0.00978958	-0.554453	0.789902	-0.124003	-2.17121	2.05759	0	0	0
TSS2647	LH00483	RP11-14N7.2	0.0209758	1.18801	0.385763	-0.181622	-3.18009	1.40472	0	0	0
TSS96242	LH14960	XLOC_047413	-0.0216434	-1.22582	0.526475	-0.126023	-2.20658	2.02292	0	0	0
TSS32620	LH05014	XLOC_016108	-0.0404016	-2.28823	1.91812	-0.115764	-2.02697	2.19924	0	0	0
TSS98116	LH15218	CTD-3025N20.3	0.0191791	1.08625	0.247455	-0.10276	-1.79926	2.47646	0	0	0
TSS78111	LH12449	XLOC_038761	-0.0177368	-1.00456	1.13308	-0.110386	-1.93279	2.30493	0	0	0
TSS72336	LH11804	STX18-AS1	-0.0868603	-4.91951	0.613066	-0.245191	-4.29314	1.03765	0	0	0
TSS33969	LH05234	XLOC_016811	-0.0230463	-1.30528	0.194559	-0.209309	-3.66487	1.21551	0	0	0
TSS44044	LH07325	XLOC_022076	-0.0222507	-1.26021	0.656902	-0.148387	-2.59817	1.71253	0	0	0
TSS26807	LH04171	XLOC_013281	-0.0104469	-0.591683	0.28929	-0.182872	-3.20198	1.3894	0	0	0
TSS65748	LH10825	XLOC_032767	-0.034767	-1.9691	0.793301	-0.197824	-3.46377	1.28428	0	0	0
TSS20090	LH03212	RP11-69C13.1	-0.0100978	-0.571911	0.338695	-0.137657	-2.41029	1.84521	0	0	0
TSS69169	LH11340	XLOC_034387	-0.00960781	-0.544159	0.00555479	-0.175478	-3.0725	1.44435	0	0	0
TSS87358	LH13660	RP1-101K10.6	-0.013324	-0.75463	0.0369497	-0.129629	-2.26972	1.95333	0	0	0
TSS76238	LH12260	RP11-393M11.2	0.00498083	0.282099	0.149973	-0.165324	-2.89473	1.53024	0	0	0
TSS31998	LH04894	XLOC_015813	-0.0334969	-1.89717	0.163395	-0.2165	-3.79079	1.16763	0	0	0
TSS58211	LH09723	AC073254.1	-0.0108742	-0.615882	0.561435	-0.166026	-2.90702	1.52224	0	0	0
TSS100996	LH15590	SNHG6	-0.0395477	-2.23987	2.97257	-0.105747	-1.85156	2.38679	0	0	1
TSS10533	LH01749	XLOC_005256	-0.00717087	-0.406137	0.615594	-0.152413	-2.66866	1.65271	0	0	0
TSS42127	LH06993	XLOC_021182	-0.100747	-5.70599	1.94846	-0.216339	-3.78796	1.16412	0	0	1
TSS77767	LH12413	RP11-51M24.1	-0.0100809	-0.570953	0.306314	-0.0909728	-1.59288	2.76776	0	0	0
TSS12023	LH01980	LINC00601	-0.0237174	-1.34329	0.481076	-0.157133	-2.75131	1.60214	0	0	0
TSS110068	LH16841	XLOC_054477	-8.62455e-05	-0.0048847	0.730174	-0.155897	-2.72967	1.61342	0	0	0
TSS103312	LH15918	XLOC_050722	-0.012537	-0.710059	0.359823	-0.0872733	-1.5281	2.88091	0	0	0
TSS29036	LH04415	XLOC_014345	-0.0066394	-0.376036	0.522169	-0.111629	-1.95456	2.25117	0	0	0
TSS88947	LH13904	XLOC_043792	-0.0295392	-1.67301	1.14609	-0.122205	-2.13973	2.05411	0	0	0
TSS19437	LH03085	XLOC_009759	-0.0278738	-1.57869	0.517265	-0.185163	-3.24209	1.35334	0	0	0
TSS13286	LH02117	RP11-144G6.12	-0.053029	-3.00341	0.357157	-0.188219	-3.2956	1.32987	0	0	0
TSS68965	LH11300	NCBP2-AS1	-0.00891614	-0.504984	0.171917	-0.192969	-3.37878	1.29642	0	0	0
TSS16214	LH02559	XLOC_008136	-0.00976335	-0.552968	0.355562	-0.142545	-2.49588	1.75192	0	0	0
TSS42008	LH06952	RP13-890H12.2	-0.0137269	-0.77745	0.527708	-0.0959406	-1.67986	2.59648	0	0	0
TSS37703	LH06025	RP11-264B17.2	-0.0162731	-0.921661	0.181845	-0.127237	-2.22784	1.95673	0	0	0
TSS30545	LH04674	ARHGAP5-AS1	-0.0145725	-0.825343	0.579258	-0.155473	-2.72224	1.59907	0	0	0
TSS20971	LH03343	XLOC_010523	-0.0339112	-1.92063	1.61953	-0.125837	-2.20333	1.97374	0	0	0
TSS89532	LH13997	SNHG5	-0.0265427	-1.5033	0.256183	-0.15888	-2.78189	1.56244	0	0	0
TSS89534	LH13996	SNHG5	-0.0265427	-1.5033	0.256183	-0.15888	-2.78189	1.56244	0	0	0
TSS76072	LH12228	RP11-814H16.2	0.00697343	0.394955	0.152053	-0.101044	-1.76922	2.45611	0	0	0
TSS57267	LH09555	AC093818.1	-0.0497308	-2.81661	0.465129	-0.207129	-3.6267	1.19767	0	0	0
TSS27286	LH04212	RP11-187A9.3	-0.0125879	-0.712943	0.290283	-0.117003	-2.04865	2.11956	0	0	0
TSS37741	LH06040	AC009133.12	-0.0287209	-1.62667	3.19788	-0.16166	-2.83057	1.53241	0	0	1
TSS59223	LH09838	XLOC_029678	-0.0466425	-2.64169	0.414033	-0.223188	-3.90788	1.1078	0	0	0
TSS49162	LH08461	CTB-33G10.6	0.0334004	1.8917	0.903923	-0.136466	-2.38944	1.81021	0	0	0
TSS52648	LH08993	LINC01117	0.00543773	0.307977	0.380851	-0.176894	-3.09732	1.39609	0	0	0
TSS44714	LH07392	RP13-270P17.1	0.0353516	2.00221	0.733005	-0.113505	-1.98741	2.1753	0	0	0
TSS35855	LH05632	RP11-455F5.3	-0.0127237	-0.720632	0.504685	-0.120548	-2.11072	2.04328	0	0	0
TSS109974	LH16824	XLOC_054435	-0.0196169	-1.11104	0.817942	-0.199292	-3.48949	1.23527	0	0	0
TSS50334	LH08665	XLOC_025472	-0.0245441	-1.39011	2.16997	-0.120362	-2.10746	2.04253	0	0	0
TSS47890	LH08056	AC011558.5	-0.0242487	-1.37338	0.0822688	-0.129885	-2.2742	1.89053	0	0	0
TSS82735	LH13015	VCAN-AS1	0.00465737	0.26378	0.0985026	-0.120755	-2.11434	2.03329	0	0	0
TSS111080	LH17009	RP1-315G1.3	0.0575844	3.26141	1.12274	-0.203834	-3.56901	1.2039	0	0	0
TSS29797	LH04543	RP11-529H20.6	-0.015754	-0.892263	0.0589448	-0.177534	-3.10852	1.37986	0	0	0
TSS34702	LH05402	XLOC_017209	-0.017642	-0.99919	0.788438	-0.150143	-2.62892	1.63094	0	0	0
TSS10917	LH01791	RP11-222A11.1	0.0294135	1.6659	1.7071	-0.107588	-1.88381	2.27064	0	0	0
TSS37040	LH05852	LA16c-366D1.3	-0.0120435	-0.682109	0.285168	-0.122172	-2.13916	1.99118	0	0	0
TSS95428	LH14815	XLOC_046977	-0.0197625	-1.11929	0.485245	-0.255774	-4.47845	0.948341	0	0	0
TSS7717	LH01365	RP11-267N12.3	-0.00786951	-0.445706	0.35026	-0.182199	-3.19019	1.33081	0	0	0
TSS33994	LH05249	XLOC_016826	-0.00742788	-0.420693	0.0291549	-0.134498	-2.35498	1.8026	0	0	0
TSS48108	LH08150	XLOC_024267	-0.0083562	-0.473271	0.94878	-0.142093	-2.48795	1.70512	0	0	0
TSS102433	LH15772	RP11-10J21.4	0.0176367	0.998894	0.691737	-0.153176	-2.68202	1.58172	0	0	0
TSS93859	LH14594	PAXIP1-AS1	0.00634615	0.359427	0.479294	-0.105246	-1.84279	2.30124	0	0	0
TSS95468	LH14827	RSBN1L-AS1	-0.0286974	-1.62533	0.946394	-0.161225	-2.82295	1.50034	0	0	0
TSS26355	LH04121	MIR17HG	-0.0662784	-3.75381	3.76291	-0.125811	-2.20287	1.91956	0	0	1
TSS97588	LH15163	RP11-350N15.4	0.0095695	0.541988	0.0338847	-0.0971511	-1.70106	2.4854	0	0	0
TSS110544	LH16923	IGBP1-AS2	-0.00481803	-0.272879	0.365711	-0.136132	-2.38359	1.76909	0	0	0
TSS69593	LH11415	AC093415.2	0.0138172	0.782568	0.71399	-0.179973	-3.15121	1.33736	0	0	0
TSS29455	LH04492	RP6-65G23.3	-0.00112802	-0.0638876	0.3896	-0.0956052	-1.67399	2.51615	0	0	0
TSS83479	LH13118	CTD-2410N18.4	-0.14738	-8.34716	0.177944	-0.516914	-9.05085	0.46505	0	0	0
TSS24641	LH03946	XLOC_012293	0.0255026	1.44439	0.32985	-0.152483	-2.66988	1.5746	0	0	0
TSS77725	LH12406	RP11-798M19.3	0.0115791	0.655809	0.0614475	-0.0913495	-1.59947	2.62398	0	0	0
TSS47289	LH07853	CTC-378H22.1	-0.00448053	-0.253764	0.392349	-0.14859	-2.60173	1.6124	0	0	0
TSS92540	LH14372	LINC00035	0.0252135	1.42802	0.503875	-0.123807	-2.16778	1.93416	0	0	0
TSS69007	LH11311	XLOC_034309	-0.0339543	-1.92307	0.487036	-0.134063	-2.34737	1.78419	0	0	0
TSS80371	LH12709	CTB-49A3.2	0.00207358	0.117441	0.058232	-0.131487	-2.30225	1.81893	0	0	0
TSS83157	LH13073	CTC-428G20.3	-0.0391848	-2.21931	1.58576	-0.132752	-2.32441	1.80152	0	0	0
TSS47481	LH07914	XLOC_023886	-0.00697746	-0.395183	0.39621	-0.142289	-2.4914	1.67358	0	0	0
TSS38452	LH06157	RP11-538I12.2	0.0140127	0.793639	0.385763	-0.129731	-2.27151	1.83533	0	0	0
TSS7699	LH01363	XLOC_003905	-0.0429845	-2.43452	1.67975	-0.140229	-2.45533	1.69458	0	0	0
TSS67610	LH11105	XLOC_033701	-0.11145	-6.31222	1.32351	-0.271803	-4.7591	0.873323	0	0	1
TSS79412	LH12593	XLOC_039359	-0.0216732	-1.22751	0.935297	-0.11161	-1.95422	2.1231	0	0	0
TSS71700	LH11699	XLOC_035680	-0.000746983	-0.042307	0.0238059	-0.163161	-2.85684	1.45019	0	0	0
TSS88581	LH13800	RP1-313I6.12	0.00697688	0.39515	0.350789	-0.11268	-1.97296	2.09841	0	0	0
TSS54250	LH09171	RP11-95D17.1	0.00519803	0.294401	0.297763	-0.131878	-2.30911	1.79284	0	0	0
TSS95886	LH14906	CTA-363E19.2	-0.00893426	-0.506011	0.147072	-0.102776	-1.79954	2.29633	0	0	0
TSS543	LH00132	RP5-930J4.4	-0.0188858	-1.06964	0.792833	-0.115876	-2.02892	2.03444	0	0	0
TSS71520	LH11679	XLOC_035598	0.00601769	0.340825	0.440736	-0.137609	-2.40945	1.71253	0	0	0
TSS78461	LH12483	CTD-2044J15.2	-0.00864782	-0.489787	0.462198	-0.134425	-2.35369	1.75299	0	0	0
TSS68824	LH11259	XLOC_034239	-0.0165087	-0.935005	0.0438297	-0.161221	-2.82289	1.46094	0	0	0
TSS33999	LH05254	XLOC_016831	-0.0227071	-1.28606	0.681411	-0.190232	-3.33084	1.23798	0	0	0
TSS68646	LH11244	RP11-211G3.2	-0.00320619	-0.181589	0.234492	-0.148423	-2.5988	1.58579	0	0	0
TSS1677	LH00325	ZRANB2-AS2	-0.0322105	-1.82431	0.857067	-0.131507	-2.3026	1.78952	0	0	0
TSS4088	LH00687	XLOC_002084	-0.0191777	-1.08617	0.026196	-0.13294	-2.3277	1.77017	0	0	0
TSS9072	LH01590	XLOC_004570	-0.011785	-0.667467	0.0403778	-0.109574	-1.91858	2.14556	0	0	0
TSS61775	LH10147	XLOC_030877	-0.0209845	-1.1885	0.477514	-0.114456	-2.00406	2.05295	0	0	0
TSS50987	LH08754	LBX2-AS1	0.00876709	0.496542	0.01786	-0.103584	-1.81369	2.26698	0	0	0
TSS93260	LH14496	XLOC_045884	-0.0130686	-0.740167	0.0905175	-0.084349	-1.4769	2.78127	0	0	0
TSS85330	LH13384	RP11-513I15.6	-0.0447941	-2.53701	0.140898	-0.178302	-3.12196	1.31403	0	0	0
TSS44827	LH07417	RP11-888D10.3	-0.013687	-0.775189	0.35503	-0.148224	-2.5953	1.57968	0	0	0
TSS35587	LH05566	RP11-72I8.1	-0.0315636	-1.78767	1.31607	-0.133382	-2.33544	1.75513	0	0	0
TSS103244	LH15909	XLOC_050685	-0.0036144	-0.204709	0.525943	-0.17103	-2.99464	1.36562	0	0	0
TSS34154	LH05298	CTD-2650P22.1	-0.0092644	-0.524709	0.284837	-0.132494	-2.3199	1.76264	0	0	0
TSS82024	LH12938	XLOC_040575	0.0322939	1.82903	2.67305	-0.172098	-3.01333	1.35523	0	0	0
TSS102782	LH15858	RP11-75C9.1	-0.0153866	-0.871455	0.0119895	-0.150949	-2.64303	1.54429	0	0	0
TSS96934	LH15083	CTD-2541M15.4	-0.00733545	-0.415458	0.160436	-0.107461	-1.88157	2.16219	0	0	0
TSS70674	LH11574	ARHGAP31-AS1	-0.0124534	-0.705325	0.0424461	-0.146686	-2.56838	1.5807	0	0	0
TSS286	LH00065	XLOC_000144	-0.00467097	-0.26455	0.601209	-0.124546	-2.18073	1.86062	0	0	0
TSS46493	LH07657	CTC-325H20.4	-0.0117392	-0.664875	0.0132876	-0.124169	-2.17412	1.86504	0	0	0
TSS73692	LH11961	RP11-84C13.1	-0.0526817	-2.98374	0.224317	-0.289188	-5.06351	0.800393	0	0	0
TSS81201	LH12831	CTB-129O4.1	-0.0328707	-1.8617	0.241033	-0.209181	-3.66263	1.10609	0	0	0
TSS106308	LH16386	RP11-498P14.5	0.0409113	2.3171	0.734422	-0.124117	-2.17321	1.86283	0	0	0
TSS67120	LH11035	XLOC_033471	-0.0118372	-0.670427	0.497835	-0.156523	-2.74062	1.47664	0	0	0
TSS41013	LH06680	XLOC_020526	-0.0214406	-1.21433	0.054682	-0.185918	-3.25531	1.24069	0	0	0
TSS46201	LH07553	LLNLR-299G3.1	0.00998112	0.565301	0.207044	-0.124366	-2.17757	1.85401	0	0	0
TSS94517	LH14693	XLOC_046508	-0.0233702	-1.32362	1.28833	-0.15335	-2.68506	1.50233	0	0	0
TSS69822	LH11480	XLOC_034764	-0.0361391	-2.04681	0.196774	-0.186626	-3.26771	1.23347	0	0	0
TSS8651	LH01495	LINC00467	-0.00595207	-0.337108	0.209746	-0.111802	-1.95759	2.05759	0	0	0
TSS50097	LH08628	XLOC_025363	0.00633376	0.358726	0.116377	-0.0877098	-1.53575	2.62004	0	0	0
TSS14041	LH02243	ENTPD1-AS1	0.00978051	0.553939	0.299266	-0.11519	-2.01691	1.99197	0	0	0
TSS436	LH00109	RP4-798A10.7	-0.0108382	-0.613846	0.44939	-0.154791	-2.7103	1.48058	0	0	0
TSS6977	LH01183	XLOC_003543	-0.0252113	-1.42789	1.12703	-0.1109	-1.94178	2.06456	0	0	0
TSS70385	LH11552	XLOC_035073	-0.0274213	-1.55306	2.12481	-0.119557	-2.09337	1.91252	0	0	0
TSS55841	LH09352	XLOC_028039	-0.0312272	-1.76862	1.18529	-0.144664	-2.53297	1.58032	0	0	0
TSS30311	LH04639	XLOC_014977	-0.0343955	-1.94806	0.625484	-0.192551	-3.37146	1.18437	0	0	0
TSS103692	LH15987	XLOC_050911	-0.028198	-1.59705	1.49444	-0.160714	-2.814	1.41819	0	0	0
TSS60268	LH09978	XLOC_030140	0.0175195	0.992256	0.383577	-0.163034	-2.85462	1.39705	0	0	0
TSS37772	LH06053	RP11-388M20.1	-0.0219678	-1.24419	1.02825	-0.123885	-2.16916	1.83752	0	0	0
TSS29918	LH04555	LINC00618	-0.0268887	-1.5229	0.0985026	0.101478	1.77681	2.24146	0	0	0
TSS41942	LH06931	RP11-242D8.1	-0.0406698	-2.30342	0.723823	-0.229942	-4.02615	0.988539	0	0	0
TSS86213	LH13493	XLOC_042516	-0.0474849	-2.68941	0.914066	-0.194375	-3.4034	1.16939	0	0	0
TSS108482	LH16604	XLOC_053597	0.00127774	0.0723677	0.09621	-0.123458	-2.16168	1.83862	0	0	0
TSS106113	LH16356	RP11-82L18.4	0.00873769	0.494877	0.416281	-0.13689	-2.39686	1.64959	0	0	0
TSS15189	LH02397	XLOC_007595	0.017094	0.968153	0.826888	-0.202174	-3.53994	1.11552	0	0	0
TSS56069	LH09394	XLOC_028157	-0.00885747	-0.501661	0.157911	-0.125979	-2.20581	1.78959	0	0	0
TSS16137	LH02537	RP11-849H4.4	-0.0343866	-1.94756	0.0288189	-0.184929	-3.238	1.21909	0	0	0
TSS84999	LH13288	RP1-30M3.6	-0.0131507	-0.744815	0.233561	-0.106832	-1.87057	2.11015	0	0	0
TSS79906	LH12660	XLOC_039592	-0.0183374	-1.03857	0.541969	-0.183527	-3.21345	1.22807	0	0	0
TSS2700	LH00498	XLOC_001385	0.00171816	0.0973116	0.149657	-0.0920693	-1.61208	2.44343	0	0	0
TSS18868	LH03010	XLOC_009488	-0.0102342	-0.579637	0.8083	-0.121712	-2.1311	1.8474	0	0	0
TSS55475	LH09298	PCBP1-AS1	-0.0998328	-5.65424	0.13235	-0.275065	-4.81621	0.817426	0	0	0
TSS24421	LH03894	RP3-462E2.5	-2.39721e-05	-0.00135771	0.117561	-0.155565	-2.72385	1.44532	0	0	0
TSS49049	LH08414	XLOC_024810	0.0394651	2.23519	0.817942	-0.205693	-3.60156	1.09243	0	0	0
TSS34010	LH05261	RP11-23P13.7	0.00563712	0.31927	0.00651411	-0.110367	-1.93245	2.03559	0	0	0
TSS73282	LH11913	IGFBP7-AS1	-0.00695715	-0.394033	0.188394	-0.101903	-1.78425	2.20165	0	0	0
TSS13356	LH02129	XLOC_006670	-0.0111489	-0.631443	0.149973	-0.140862	-2.46641	1.59191	0	0	0
TSS20972	LH03344	RP11-745O10.2	0.0138973	0.787102	0.427022	-0.0896055	-1.56894	2.50203	0	0	0
TSS4580	LH00755	XLOC_002327	0.00374232	0.211954	0.283357	-0.10338	-1.81013	2.16696	0	0	0
TSS97162	LH15108	RP11-13N12.1	-0.0111021	-0.628793	0.28533	-0.126603	-2.21675	1.76802	0	0	0
TSS49146	LH08452	CTB-60B18.10	0.00696634	0.394553	0.687599	-0.130503	-2.28503	1.71464	0	0	0
TSS53105	LH09075	AC007879.7	-0.0345411	-1.9563	0.787707	-0.0883834	-1.54754	2.52902	0	0	0
TSS69316	LH11370	EAF1-AS1	-0.00522926	-0.29617	0.111272	-0.102078	-1.78733	2.18965	0	0	0
TSS95150	LH14764	XLOC_046824	0.0068247	0.386531	0.650163	-0.127739	-2.23663	1.74764	0	0	0
TSS95643	LH14849	XLOC_047097	0.00786449	0.445422	0.106209	-0.102459	-1.79399	2.1765	0	0	0
TSS2835	LH00533	ASH1L-AS1	-0.0430664	-2.43915	0.169349	-0.18926	-3.31384	1.17819	0	0	0
TSS74531	LH12045	XLOC_037057	-0.0158388	-0.897061	0.0557445	-0.201312	-3.52486	1.10694	0	0	0
TSS55216	LH09269	XLOC_027768	-0.00823783	-0.466567	0.459275	-0.148947	-2.60798	1.49539	0	0	0
TSS47116	LH07794	XLOC_023660	-0.011832	-0.67013	0.868451	-0.142919	-2.50243	1.5584	0	0	0
TSS19913	LH03168	RP11-705C15.3	-0.0159398	-0.902783	0.594718	-0.0974153	-1.70568	2.28041	0	0	0
TSS52964	LH09042	XLOC_026736	-0.0101425	-0.574441	0.776772	-0.125065	-2.18981	1.77555	0	0	0
TSS95942	LH14918	XLOC_047267	-0.0208172	-1.17903	0.310873	-0.135288	-2.36882	1.63922	0	0	0
TSS34951	LH05451	AC068831.15	-0.0406677	-2.3033	0.00523548	-0.197548	-3.45895	1.12068	0	0	0
TSS94248	LH14643	XLOC_046381	0.0128679	0.7288	0.103115	-0.139866	-2.44897	1.57968	0	0	0
TSS73244	LH11905	XLOC_036432	0.00762548	0.431885	0.370014	-0.139675	-2.44562	1.5807	0	0	0
TSS8247	LH01437	RP11-101E13.5	-0.0211513	-1.19795	0.730174	-0.131012	-2.29394	1.68406	0	0	0
TSS81978	LH12930	CTD-2066L21.3	-0.0364004	-2.06161	1.182	-0.12755	-2.23333	1.72951	0	0	0
TSS80552	LH12745	AC005592.2	-0.00129689	-0.0734523	0.218821	-0.145554	-2.54856	1.51525	0	0	0
TSS76122	LH12234	AC092597.3	-0.0366519	-2.07585	0.131542	-0.134592	-2.35662	1.63818	0	0	0
TSS110337	LH16870	XLOC_054613	0.0116494	0.659789	0.668428	-0.119807	-2.09775	1.83862	0	0	0
TSS19432	LH03081	XLOC_009754	-0.0223793	-1.2675	2.50498	-0.125668	-2.20038	1.75192	0	0	0
TSS21209	LH03368	RP11-84G21.1	-0.096992	-5.49334	0.131542	-0.232849	-4.07705	0.945158	0	0	0
TSS72729	LH11856	XLOC_036190	-0.0328088	-1.8582	1.11671	-0.172744	-3.02465	1.27344	0	0	0
TSS105916	LH16345	XLOC_052011	-0.0129666	-0.734388	1.28466	-0.0958335	-1.67799	2.29511	0	0	0
TSS100881	LH15580	XLOC_049638	-0.0124458	-0.704891	0.0632424	-0.12648	-2.21459	1.7359	0	0	0
TSS20355	LH03233	XLOC_010218	-0.0147571	-0.835801	0.675931	-0.113108	-1.98045	1.94092	0	0	0
TSS30793	LH04697	RP11-649E7.5	0.00239133	0.135438	0.153168	-0.114744	-2.00909	1.91252	0	0	0
TSS59203	LH09832	XLOC_029664	0.0123362	0.698687	0.0410663	-0.119527	-2.09285	1.83314	0	0	0
TSS57887	LH09668	AC098820.3	-0.0410187	-2.32318	1.34034	-0.189598	-3.31975	1.15537	0	0	0
TSS72737	LH11857	XLOC_036194	-0.00717373	-0.406299	0.122319	-0.112587	-1.97133	1.94317	0	0	0
TSS110355	LH16879	AF196972.9	0.0212437	1.20318	0.123116	-0.151004	-2.64399	1.44824	0	0	0
TSS71508	LH11676	RP11-362K14.5	-0.00958943	-0.543118	0.845666	-0.128359	-2.24749	1.70196	0	0	0
TSS110291	LH16862	RP6-99M1.2	0.00810299	0.45893	0.0664883	-0.11737	-2.05508	1.86062	0	0	0
TSS62405	LH10234	AP000688.29	-0.0111231	-0.629979	0.122319	-0.119996	-2.10107	1.81784	0	0	0
TSS78622	LH12508	XLOC_038994	-0.0113565	-0.643199	0.850201	-0.157862	-2.76406	1.38177	0	0	0
TSS93046	LH14480	RP5-884M6.1	-0.0212591	-1.20405	0.125164	-0.221938	-3.886	0.981246	0	0	0
TSS56288	LH09440	AC079922.3	-0.078711	-4.45796	0.0693901	-0.349491	-6.11937	0.62157	0	0	0
TSS21958	LH03466	RP13-941N14.1	-0.0164836	-0.933583	0.373253	-0.118287	-2.07114	1.83643	0	0	0
TSS58564	LH09773	XLOC_029359	0.0113941	0.645326	0.0750086	0.0918467	1.60818	2.36495	0	0	0
TSS13324	LH02124	XLOC_006652	-0.0188753	-1.06904	0.667068	-0.138519	-2.42539	1.56649	0	0	0
TSS18754	LH02984	RP11-727A23.5	-0.00565845	-0.320478	0.895382	-0.14381	-2.51803	1.50829	0	0	0
TSS38071	LH06085	CRNDE	-0.021337	-1.20846	0.50327	-0.112455	-1.96903	1.92517	0	0	0
TSS24398	LH03887	RP1-46F2.3	-0.0534099	-3.02498	0.186205	-0.258457	-4.52542	0.837627	0	0	0
TSS20614	LH03272	RP11-386G11.5	0.0186374	1.05557	0.0294913	-0.140607	-2.46195	1.53625	0	0	0
TSS102622	LH15834	MIR1302-9	0.0135496	0.767409	0.134781	-0.124962	-2.18801	1.72525	0	0	0
TSS8379	LH01456	IPO9-AS1	-0.0268125	-1.51858	1.40004	-0.110448	-1.93387	1.95107	0	0	0
TSS11326	LH01868	RP11-399O19.9	0.00321821	0.18227	0.0142635	-0.143391	-2.51068	1.50233	0	0	0
TSS41297	LH06760	RP11-565F19.2	0.00661982	0.374928	0.155394	-0.117899	-2.06434	1.82657	0	0	0
TSS70812	LH11586	MCM2-ASTUCP1	-0.052317	-2.96308	0.570318	-0.183775	-3.21779	1.17115	0	0	0
TSS34018	LH05265	RP11-473C18.3	-0.019255	-1.09054	0.113623	-0.125876	-2.20401	1.70724	0	0	0
TSS8508	LH01472	RP11-312O7.2	-0.0137678	-0.779767	0.0241385	-0.174965	-3.06352	1.22537	0	0	0
TSS35210	LH05483	RP11-66B24.4	0.0229305	1.29872	0.078189	-0.217413	-3.80677	0.983674	0	0	0
TSS33961	LH05231	XLOC_016805	0.00700643	0.396824	0.176217	-0.112013	-1.96128	1.90837	0	0	0
TSS92582	LH14389	XLOC_045545	-0.0348364	-1.97303	0.526475	-0.243882	-4.27022	0.875625	0	0	0
TSS101243	LH15618	RP11-26J3.3	-0.0914444	-5.17914	0.173634	-0.241514	-4.22876	0.883316	0	0	0
TSS37123	LH05865	LA16c-358B7.3	-0.0147734	-0.836723	0.365711	-0.252358	-4.41864	0.845166	0	0	0
TSS95470	LH14826	RSBN1L-AS1	0.00640647	0.362844	0.792833	-0.147663	-2.58549	1.44435	0	0	0
TSS107011	LH16521	XLOC_052589	0.0207777	1.17679	0.461028	-0.113012	-1.97877	1.8872	0	0	0
TSS22573	LH03569	XLOC_011244	0.0201084	1.13888	0.590837	-0.155524	-2.72312	1.37131	0	0	0
TSS545	LH00134	XLOC_000308	-0.00190968	-0.108159	1.11585	-0.107493	-1.88214	1.98398	0	0	0
TSS30969	LH04742	RP11-517O13.1	-0.0121954	-0.690714	0.378674	-0.130962	-2.29306	1.62784	0	0	0
TSS89529	LH13991	RP11-30P6.6	-0.00344754	-0.195259	1.05484	-0.0970935	-1.70005	2.19564	0	0	0
TSS53104	LH09074	AC007879.7	0.00714115	0.404454	0.100036	-0.106654	-1.86745	1.99768	0	0	0
TSS14151	LH02267	RP11-47A8.5	-0.0369194	-2.09101	0.350789	-0.12137	-2.12511	1.75513	0	0	0
TSS78211	LH12465	CTD-2589H19.6	-0.0224838	-1.27341	0.303791	-0.171408	-3.00125	1.2416	0	0	0
TSS85782	LH13440	XLOC_042306	0.00895523	0.507198	0.0985026	-0.193022	-3.37971	1.10181	0	0	0
TSS83602	LH13143	XLOC_041297	-0.0282999	-1.60282	2.38726	-0.100138	-1.75335	2.1231	0	0	0
TSS6887	LH01155	XLOC_003490	-0.0188958	-1.0702	0.539478	-0.135719	-2.37635	1.56649	0	0	0
TSS72605	LH11836	TAPT1-AS1	-0.025643	-1.45235	0.0328673	-0.110648	-1.93738	1.91732	0	0	0
TSS91182	LH14177	AC091729.9	-0.00983327	-0.556928	0.0258048	-0.158453	-2.77442	1.3383	0	0	0
TSS55744	LH09339	XLOC_027982	-0.00899083	-0.509214	0.320058	-0.120026	-2.10158	1.76479	0	0	0
TSS18501	LH02928	RP11-805J14.5	-0.0341179	-1.93234	0.0403778	-0.175117	-3.06619	1.20657	0	0	0
TSS98674	LH15289	KB-1410C5.5	0.00774883	0.438871	0.264343	-0.0796474	-1.39458	2.65163	0	0	0
TSS31284	LH04803	AC005519.4	-0.013648	-0.772983	0.47626	-0.127804	-2.23778	1.65191	0	0	0
TSS73260	LH11908	XLOC_036440	0.00694232	0.393193	0.147036	-0.109121	-1.91064	1.93382	0	0	0
TSS29003	LH04413	CTD-2307P3.1	-0.00659791	-0.373686	0.256183	-0.135333	-2.3696	1.5584	0	0	0
TSS97841	LH15191	RP11-110G21.1	-0.028789	-1.63053	1.55738	-0.100467	-1.75912	2.09841	0	0	0
TSS42373	LH07036	CTD-2319I12.1	0.00485542	0.274997	0.189272	-0.150705	-2.63876	1.39705	0	0	0
TSS66214	LH10905	XLOC_033003	-0.0212341	-1.20264	0.607077	-0.14465	-2.53273	1.45507	0	0	0
TSS23541	LH03775	XLOC_011767	-0.000896416	-0.0507704	0.00651411	-0.0907762	-1.58944	2.31847	0	0	0
TSS106092	LH16355	XLOC_052104	-0.0319184	-1.80776	1.39143	-0.116062	-2.03218	1.80586	0	0	0
TSS52191	LH08926	XLOC_026365	0.00773139	0.437883	0.367838	-0.223515	-3.91361	0.937224	0	0	0
TSS37517	LH05985	XLOC_018689	-0.0034257	-0.194021	0.619542	-0.127488	-2.23223	1.64233	0	0	0
TSS52594	LH08983	AC010894.3	-0.00358526	-0.203059	0.488829	-0.142249	-2.49069	1.47173	0	0	0
TSS73926	LH11992	AC004067.5	-0.0186921	-1.05867	0.0631269	-0.177116	-3.1012	1.18072	0	0	0
TSS85231	LH13364	EHMT2-AS1	-0.0203595	-1.1531	0.296762	-0.132176	-2.31432	1.57968	0	0	0
TSS21351	LH03379	RP11-734K2.4	-0.0439059	-2.4867	3.49186	-0.143147	-2.50643	1.45605	0	0	0
TSS30285	LH04631	CTD-2314B22.3	-0.104017	-5.89122	0.516654	-0.198601	-3.47738	1.04862	0	0	0
TSS85994	LH13466	RP11-398K22.12	-0.00817867	-0.463216	0.75798	-0.209977	-3.67656	0.991788	0	0	0
TSS37748	LH06044	XLOC_018823	-0.0167507	-0.948708	0.482861	-0.133953	-2.34544	1.55436	0	0	0
TSS80365	LH12708	XLOC_039804	-0.00731195	-0.414127	0.0623692	-0.149662	-2.62049	1.388	0	0	0
TSS83092	LH13066	LINC01023	0.00455954	0.258239	0.672516	-0.112434	-1.96865	1.84631	0	0	0
TSS71817	LH11716	XLOC_035746	0.0201696	1.14235	0.517265	-0.134122	-2.3484	1.5473	0	0	0
TSS4720	LH00793	RP11-345P4.9	-0.0559497	-3.16883	1.16267	-0.147189	-2.57719	1.40952	0	0	0
TSS81133	LH12813	XLOC_040171	-0.0420836	-2.38349	0.131542	-0.258136	-4.5198	0.803344	0	0	0
TSS68870	LH11264	XLOC_034250	0.00109676	0.0621175	0.0603735	-0.0918927	-1.60898	2.25481	0	0	0
TSS31148	LH04777	CTD-2325P2.3	-0.0102829	-0.582392	0.211552	-0.17007	-2.97782	1.21461	0	0	0
TSS42067	LH06970	RP11-290H9.4	0.00708049	0.401018	0.293766	-0.105303	-1.84379	1.96126	0	0	0
TSS58514	LH09758	XLOC_029340	-0.0361385	-2.04678	0.504481	-0.121235	-2.12276	1.70196	0	0	0
TSS19827	LH03126	SCARNA10	-0.0412771	-2.33781	1.01261	-0.17896	-3.13349	1.15188	0	0	0
TSS15099	LH02375	TMEM9B-AS1	-0.0792755	-4.48993	0.279423	-0.264259	-4.62702	0.778417	0	0	0
TSS66369	LH10926	RP11-348P10.2	-0.0240432	-1.36174	1.49444	-0.103408	-1.81062	1.98626	0	0	0
TSS90843	LH14151	RP1-167A14.2	0.00294399	0.166739	0.530177	-0.113315	-1.98408	1.81239	0	0	0
TSS109922	LH16815	RP11-120D5.1	-0.0055258	-0.312965	0.334523	-0.148187	-2.59466	1.38558	0	0	0
TSS105273	LH16248	RP11-513M16.7	-0.0299605	-1.69688	2.02825	-0.103557	-1.81322	1.98056	0	0	0
TSS55591	LH09321	RP11-259N19.1	-0.00191857	-0.108662	0.386858	0.105638	1.84966	1.94092	0	0	0
TSS65327	LH10758	XLOC_032548	-0.0214075	-1.21246	0.036267	-0.363095	-6.35757	0.564602	0	0	0
TSS69396	LH11383	XLOC_034515	0.00574956	0.325638	0.518489	-0.10244	-1.79366	2.00111	0	0	0
TSS67762	LH11143	XLOC_033789	-0.00918971	-0.520478	0.211552	-0.155782	-2.72764	1.31495	0	0	0
TSS37779	LH06057	XLOC_018846	-0.0270673	-1.53301	0.894607	-0.0917882	-1.60715	2.23057	0	0	0
TSS28677	LH04355	RP11-998D10.7	-0.0309713	-1.75413	1.30587	-0.112117	-1.9631	1.82548	0	0	0
TSS22878	LH03634	RASSF8-AS1	-0.0129407	-0.732926	0.225697	-0.112592	-1.97141	1.81239	0	0	0
TSS35727	LH05597	XLOC_017722	-0.0260209	-1.47375	0.304295	-0.126438	-2.21386	1.61342	0	0	0
TSS20670	LH03290	SMAGP-AS1	0.00961093	0.544335	0.00110533	-0.121439	-2.12633	1.67882	0	0	0
TSS18020	LH02812	RP11-390K5.6	-0.00532526	-0.301607	0.371632	-0.120804	-2.1152	1.68511	0	0	0
TSS94468	LH14677	XLOC_046485	0.00551649	0.312438	0.0349043	-0.111463	-1.95165	1.82548	0	0	0
TSS13139	LH02089	XLOC_006556	-0.00508785	-0.288161	0.0504538	-0.126445	-2.21397	1.60624	0	0	0
TSS9063	LH01586	RP5-1061H20.4	-0.0211588	-1.19837	0.00268925	-0.119102	-2.08541	1.70512	0	0	0
TSS6404	LH01089	RP11-386I14.4	-0.0126727	-0.717744	0.47751	-0.12524	-2.19288	1.62026	0	0	0
TSS7801	LH01379	XLOC_003956	-0.0245984	-1.39318	1.37145	-0.103637	-1.81462	1.95673	0	0	0
TSS58295	LH09737	XLOC_029232	0.0064669	0.366267	0.276484	-0.109796	-1.92246	1.84631	0	0	0
TSS61540	LH10112	XLOC_030758	-0.00444452	-0.251725	0.373253	-0.12263	-2.14718	1.65167	0	0	0
TSS39721	LH06409	RP5-837J1.2	0.0290128	1.6432	0.695886	-0.138334	-2.42214	1.4629	0	0	0
TSS41833	LH06890	XLOC_021017	-0.0143052	-0.810207	0.546341	-0.0931807	-1.63154	2.16815	0	0	0
TSS7162	LH01210	RP11-439A17.10	0.0005298	0.0300063	0.0181612	-0.119246	-2.08792	1.68829	0	0	0
TSS13921	LH02221	NUTM2A-AS1	-0.00295738	-0.167497	0.508728	-0.154656	-2.70794	1.30105	0	0	0
TSS23355	LH03716	RP11-793H13.11	0.00986339	0.558634	0.359823	-0.119828	-2.09812	1.67777	0	0	0
TSS32003	LH04899	RP11-521B24.5	-0.0613486	-3.47461	0.0372915	-0.264456	-4.63046	0.759592	0	0	0
TSS72594	LH11835	XLOC_036130	-0.0200592	-1.13609	0.131946	-0.0994627	-1.74153	2.01602	0	0	0
TSS51269	LH08811	STARD7-AS1	0.013839	0.783801	0.41011	-0.174078	-3.048	1.15101	0	0	0
TSS72053	LH11740	XLOC_035854	-0.0843403	-4.77679	0.0628829	-0.381923	-6.68725	0.524596	0	0	0
TSS109406	LH16745	XLOC_054120	-0.0192608	-1.09087	1.02825	-0.101548	-1.77804	1.9726	0	0	0
TSS63357	LH10371	XLOC_031568	-0.00270735	-0.153337	0.370014	-0.173564	-3.03899	1.15362	0	0	0
TSS53078	LH09072	AC007383.4	-0.0204353	-1.15739	0.373253	-0.139181	-2.43698	1.43754	0	0	0
TSS35091	LH05468	NR2F2-AS1	-0.0142243	-0.805623	0.488231	-0.108936	-1.9074	1.83533	0	0	0
TSS60033	LH09940	XLOC_030021	-0.00442522	-0.250632	0.634774	-0.122628	-2.14714	1.62784	0	0	0
TSS42569	LH07111	XLOC_021406	-0.0251168	-1.42254	1.4708	-0.140751	-2.46446	1.41819	0	0	0
TSS14508	LH02308	XLOC_007249	-0.00689299	-0.390399	0.00811759	-0.104461	-1.82905	1.91061	0	0	0
TSS105181	LH16244	XLOC_051655	0.0253575	1.43618	0.256661	-0.0849288	-1.48705	2.34568	0	0	0
TSS60906	LH10039	RP3-477O4.14	-0.00332589	-0.188368	0.0208235	-0.23521	-4.11838	0.846677	0	0	0
TSS39625	LH06397	CTD-2349P21.9	-0.00628723	-0.35609	0.0568091	-0.102028	-1.78645	1.95107	0	0	0
TSS39836	LH06432	CTB-58E17.1	-0.0504536	-2.85754	0.770968	-0.250338	-4.38327	0.794506	0	0	0
TSS18294	LH02875	NEAT1, XLOC_009198	-0.00855626	-0.484601	0.281011	-0.104601	-1.8315	1.89722	0	0	0
TSS24293	LH03875	XLOC_012117	-0.0244233	-1.38326	0.313925	-0.124639	-2.18236	1.59191	0	0	0
TSS3777	LH00648	RP11-318L16.6	-0.0102895	-0.58277	0.675248	-0.0939105	-1.64432	2.11133	0	0	0
TSS52685	LH09000	AC009948.5	-0.00202138	-0.114485	0.0234736	-0.149497	-2.6176	1.32613	0	0	0
TSS10629	LH01759	XLOC_005304	-0.0070591	-0.399807	1.40675	-0.120315	-2.10664	1.64129	0	0	0
TSS25534	LH04046	XLOC_012709	-0.0148317	-0.840024	1.34785	-0.109649	-1.91989	1.79718	0	0	0
TSS100574	LH15553	XLOC_049475	-0.0131418	-0.744316	0.0852546	-0.116074	-2.03239	1.69563	0	0	0
TSS44107	LH07331	XLOC_022104	0.0105478	0.597395	0.310873	-0.0845339	-1.48014	2.32588	0	0	0
TSS66475	LH10965	XLOC_033143	0.0196507	1.11296	1.09925	-0.126119	-2.20828	1.55894	0	0	0
TSS59621	LH09896	RP11-290F20.1	-0.00695705	-0.394027	0.499041	-0.197912	-3.46533	0.993415	0	0	0
TSS49169	LH08467	AC018766.5	0.012408	0.702754	0.209295	-0.0948082	-1.66003	2.0727	0	0	0
TSS72157	LH11761	XLOC_035923	-0.0286333	-1.6217	0.238036	-0.141403	-2.47587	1.388	0	0	0
TSS31989	LH04891	XLOC_015805	-0.0576079	-3.26274	0.00555479	-0.312087	-5.46446	0.628851	0	0	0
TSS57577	LH09618	XLOC_028855	-0.0279262	-1.58166	1.56142	-0.102632	-1.79702	1.91173	0	0	0
TSS65449	LH10789	XLOC_032624	0.00300876	0.170407	0.172775	-0.130525	-2.28541	1.50233	0	0	0
TSS83501	LH13121	XLOC_041244	-0.0381429	-2.1603	0.517877	-0.1889	-3.30752	1.0378	0	0	0
TSS30350	LH04649	LINC00641	-0.0321433	-1.8205	0.250944	-0.136355	-2.3875	1.43754	0	0	0
TSS15643	LH02437	CTD-2589M5.5	0.0190326	1.07795	0.678669	-0.127119	-2.22577	1.54027	0	0	0
TSS31031	LH04754	HIF1A-AS2	-0.0196093	-1.11061	0.343179	-0.153024	-2.67935	1.27847	0	0	0
TSS65756	LH10827	RP3-402G11.26	0.00394928	0.223676	1.03984	-0.133988	-2.34605	1.45605	0	0	0
TSS101564	LH15665	RP11-410L14.2	0.0159181	0.901555	0.39621	-0.119974	-2.10067	1.62578	0	0	0
TSS90721	LH14142	RP11-288H12.4	-0.00944898	-0.535163	0.878816	-0.188246	-3.29607	1.03531	0	0	0
TSS41014	LH06678	RP11-498C9.15	0.00346394	0.196187	0.0315141	-0.12177	-2.13212	1.60009	0	0	0
TSS65872	LH10846	XLOC_032832	0.0132494	0.750408	0.0087606	-0.154545	-2.706	1.26066	0	0	0
TSS93014	LH14466	XLOC_045773	-0.0293225	-1.66074	1.4454	-0.118669	-2.07782	1.64129	0	0	0
TSS75018	LH12106	RP11-367N14.3	0.0058714	0.332539	0.154557	-0.128517	-2.25026	1.51426	0	0	0
TSS81857	LH12919	XLOC_040497	-0.0386301	-2.1879	0.944011	-0.0794329	-1.39082	2.4485	0	0	0
TSS68431	LH11228	AC007620.3	-0.0197641	-1.11938	0.493024	-0.121156	-2.12137	1.60419	0	0	0
TSS17635	LH02767	RP11-359E10.1	-0.00347208	-0.196649	0.285824	-0.0980548	-1.71688	1.98056	0	0	0
TSS71857	LH11719	RP11-573D15.9	0.0104942	0.59436	0.071942	-0.10256	-1.79577	1.89276	0	0	0
TSS64860	LH10670	XLOC_032297	0.00972336	0.550703	0.630786	-0.112202	-1.96459	1.72951	0	0	0
TSS55989	LH09382	AC016738.4	-0.00434884	-0.246305	0.59407	-0.230384	-4.03388	0.839886	0	0	0
TSS68903	LH11282	LINC00969	-0.00339404	-0.192228	0.0632424	-0.130271	-2.28097	1.48452	0	0	0
TSS104096	LH16048	XLOC_051114	0.0107565	0.609215	0.27258	-0.140429	-2.45882	1.37701	0	0	0
TSS5228	LH00871	RP11-108M9.4	-0.0129865	-0.735518	0.226157	-0.124369	-2.17763	1.55033	0	0	0
TSS111549	LH17070	XLOC_055297	-0.0256399	-1.45217	1.57458	-0.10554	-1.84793	1.82548	0	0	0
TSS32001	LH04896	RP11-521B24.3	-0.0435308	-2.46546	2.0525	-0.112876	-1.97639	1.70607	0	0	0
TSS104662	LH16145	LINC00963	-0.023949	-1.3564	0.0116656	-0.125963	-2.20553	1.52823	0	0	0
TSS18201	LH02844	XLOC_009146	-0.0153861	-0.871422	0.549471	-0.100622	-1.76184	1.91284	0	0	0
TSS32299	LH04949	RP11-1000B6.5	-0.0119075	-0.674406	0.624823	-0.131621	-2.30461	1.46192	0	0	0
TSS71	LH00031	XLOC_000025	-0.0148607	-0.841664	0.439587	-0.123757	-2.16691	1.55436	0	0	0
TSS35884	LH05648	XLOC_017819	-0.0083959	-0.475519	0.239159	-0.115943	-2.0301	1.65896	0	0	0
TSS62740	LH10288	XLOC_031271	0.00612066	0.346656	0.123914	-0.121322	-2.12427	1.58477	0	0	0
TSS28682	LH04358	RP11-524O1.4	0.0048105	0.272453	0.571527	-0.0930819	-1.62981	2.06162	0	0	0
TSS22896	LH03644	XLOC_011419	-0.00523555	-0.296526	0.14295	-0.112724	-1.97373	1.70196	0	0	0
TSS51679	LH08869	XLOC_026114	-0.0112754	-0.638606	0.364638	-0.166424	-2.91399	1.15275	0	0	0
TSS29274	LH04455	RP11-409I10.2	-0.0373071	-2.11296	1.71027	-0.109326	-1.91424	1.75406	0	0	0
TSS70577	LH11562	XLOC_035137	0.000383595	0.0217257	0.284343	-0.105078	-1.83985	1.82439	0	0	0
TSS102320	LH15763	AC083843.1	-0.0176427	-0.999231	1.55435	-0.101461	-1.77652	1.88942	0	0	0
TSS61021	LH10063	XLOC_030517	0.00854672	0.484061	0.182834	-0.194297	-3.40202	0.986105	0	0	0
TSS94073	LH14613	XLOC_046282	0.0224094	1.26921	1.17144	-0.148289	-2.59644	1.29089	0	0	0
TSS21656	LH03415	RP11-61E11.1	0.00670237	0.379603	0.297752	-0.171025	-2.99454	1.11914	0	0	0
TSS55233	LH09273	AC018462.2	-0.0254309	-1.44033	0.0734055	-0.205527	-3.59866	0.930899	0	0	0
TSS54265	LH09174	RP11-254F7.3	-0.00691652	-0.391731	0.254751	-0.103681	-1.81539	1.84521	0	0	0
TSS43180	LH07235	RP11-672L10.6	-0.0906407	-5.13363	1.02148	-0.233393	-4.08657	0.81966	0	0	0
TSS54369	LH09182	XLOC_027367	-0.00790389	-0.447653	1.60005	-0.114079	-1.99745	1.67672	0	0	0
TSS108796	LH16642	UXT-AS1	-0.0372586	-2.11022	0.350789	-0.12418	-2.17431	1.53926	0	0	0
TSS63885	LH10465	AC000068.9	-0.0283101	-1.6034	2.32146	-0.108374	-1.89756	1.76372	0	0	0
TSS20809	LH03314	XLOC_010437	0.0183928	1.04172	0.904702	0.0945665	1.6558	2.02062	0	0	0
TSS59901	LH09921	RP5-907D15.3	-0.00853826	-0.483582	0.0162217	-0.140837	-2.46597	1.35617	0	0	0
TSS91891	LH14303	XLOC_045171	-0.0082913	-0.469595	0.0712117	-0.116338	-2.03702	1.64129	0	0	0
TSS48933	LH08388	CTD-2195B23.3	-0.0240812	-1.36389	0.801655	-0.0977569	-1.71166	1.9522	0	0	0
TSS77368	LH12383	XLOC_038416	-0.0278392	-1.57673	0.921903	-0.124586	-2.18143	1.52623	0	0	0
TSS78889	LH12526	CTD-2066L21.1	-0.022565	-1.27801	0.362495	-0.142605	-2.49692	1.33174	0	0	0
TSS10199	LH01706	XLOC_005101	-0.022507	-1.27473	0.827635	-0.121312	-2.12411	1.56548	0	0	0
TSS22710	LH03608	XLOC_011326	-0.010156	-0.575207	1.01507	-0.105851	-1.85338	1.78635	0	0	0
TSS19382	LH03073	XLOC_009732	-0.035168	-1.99181	1.34973	-0.111047	-1.94437	1.7009	0	0	0
TSS5345	LH00893	RP1-224A6.3	-0.00353113	-0.199993	0.910159	-0.102784	-1.79968	1.83643	0	0	0
TSS53015	LH09051	XLOC_026767	0.0049061	0.277867	0.0434103	-0.113105	-1.9804	1.66729	0	0	0
TSS18113	LH02826	AP001258.4	-0.0212088	-1.2012	0.725937	-0.11598	-2.03074	1.62063	0	0	0
TSS47571	LH07935	CTD-2616J11.9	-0.0881986	-4.99531	0.199885	-0.246513	-4.31629	0.762475	0	0	0
TSS104696	LH16165	RP11-83J21.3	0.0200768	1.13709	0.966361	-0.125846	-2.20349	1.49341	0	0	0
TSS50012	LH08618	HS1BP3-IT1	-0.0226838	-1.28474	0.306314	-0.120414	-2.10838	1.56042	0	0	0
TSS68429	LH11226	AC007620.3	-0.00746384	-0.42273	0.832126	-0.10288	-1.80137	1.8233	0	0	0
TSS102554	LH15795	XLOC_050342	-0.0131621	-0.74546	1.36388	-0.100355	-1.75715	1.86835	0	0	0
TSS5469	LH00925	RP5-968P14.2	-0.0207776	-1.17678	1.81216	-0.0950275	-1.66387	1.9726	0	0	0
TSS70387	LH11554	XLOC_035075	-0.00819741	-0.464277	0.965558	-0.160272	-2.80627	1.16851	0	0	0
TSS54249	LH09170	RP11-95D17.1	-0.00934525	-0.529288	0.133564	-0.0733824	-1.28488	2.54968	0	0	0
TSS100880	LH15582	RP11-280G9.1	-0.00719624	-0.407574	0.720304	-0.101485	-1.77694	1.84301	0	0	0
TSS100625	LH15562	XLOC_049504	-0.0298433	-1.69024	0.525294	-0.0913094	-1.59877	2.04817	0	0	0
TSS32321	LH04953	XLOC_015962	-0.0152062	-0.861237	1.01507	-0.11651	-2.04002	1.60419	0	0	0
TSS20319	LH03226	LINC00941	-0.0224455	-1.27125	0.469832	-0.270041	-4.72826	0.691848	0	0	0
TSS52054	LH08914	XLOC_026294	-0.00638143	-0.361426	0.315965	-0.0989712	-1.73293	1.8872	0	0	0
TSS22145	LH03501	XLOC_011051	-0.0346871	-1.96458	1.01589	-0.150537	-2.63581	1.24069	0	0	0
TSS57728	LH09642	AC079354.5	0.0128754	0.729224	0.176892	-0.134378	-2.35287	1.3894	0	0	0
TSS42953	LH07164	CTD-2529O21.1	-0.00741035	-0.419701	0.184894	-0.148592	-2.60176	1.25611	0	0	0
TSS13900	LH02215	ADIRF-AS1	0.0210157	1.19027	0.473963	-0.122717	-2.1487	1.51625	0	0	0
TSS11749	LH01939	RP11-57H14.4	0.00396959	0.224826	0.058597	-0.154203	-2.70001	1.20568	0	0	0
TSS87221	LH13629	XLOC_042969	-0.0182557	-1.03395	0.151637	-0.100302	-1.75622	1.85291	0	0	0
TSS89852	LH14020	XLOC_044247	0.00294778	0.166953	0.380851	-0.18606	-3.25779	0.998302	0	0	0
TSS97092	LH15104	FAM85A, FAM66A	0.00507669	0.287529	0.236822	-0.139418	-2.44112	1.33081	0	0	0
TSS66084	LH10885	XLOC_032942	-0.0216766	-1.2277	0.363875	-0.143553	-2.51352	1.2901	0	0	0
TSS1390	LH00294	XLOC_000769	-0.0318016	-1.80115	0.176217	-0.203019	-3.55474	0.912041	0	0	0
TSS43751	LH07301	XLOC_021926	-0.0082161	-0.465336	0.14295	-0.128648	-2.25255	1.43852	0	0	0
TSS81230	LH12840	XLOC_040226	0.00782092	0.442954	0.056454	-0.127669	-2.23541	1.44727	0	0	0
TSS38343	LH06123	RP11-521L9.1	-0.0256284	-1.45152	1.12273	-0.151546	-2.65348	1.21819	0	0	0
TSS111027	LH16994	XLOC_055011	-0.0257055	-1.45589	1.43279	-0.135961	-2.38059	1.35617	0	0	0
TSS89326	LH13967	RP11-154D6.1	-0.0116099	-0.657548	0.178809	-0.0971028	-1.70021	1.89721	0	0	0
TSS38421	LH06149	AC009120.6	-0.0121503	-0.68816	0.0668502	-0.0968928	-1.69653	1.90056	0	0	0
TSS69371	LH11377	RP11-180N14.1	-0.0106767	-0.604699	0.359289	-0.130094	-2.27787	1.4153	0	0	0
TSS83168	LH13077	CTD-2287O16.5	-0.0426994	-2.41837	1.21845	-0.125394	-2.19558	1.4678	0	0	0
TSS1384	LH00291	RP4-758J24.5	-0.036998	-2.09546	1.47571	-0.0857343	-1.50116	2.14438	0	0	0
TSS98619	LH15284	XLOC_048573	0.00650582	0.36847	0.427022	-0.120314	-2.10662	1.52723	0	0	0
TSS31645	LH04847	RP11-872J21.3	-0.00712768	-0.403691	0.140488	-0.171687	-3.00613	1.06958	0	0	0
TSS22448	LH03550	RP11-253E3.3	0.00777518	0.440364	0.187517	-0.125409	-2.19583	1.45996	0	0	0
TSS107055	LH16526	RP11-426A6.5	-0.0242825	-1.37529	0.781138	-0.105961	-1.85532	1.72738	0	0	0
TSS2689	LH00494	RP11-196G18.21	-0.0458244	-2.59536	1.04733	-0.199452	-3.49229	0.917523	0	0	0
TSS89233	LH13957	LINC00680	0.00667758	0.378199	0.265791	-0.0928816	-1.6263	1.96693	0	0	0
TSS64961	LH10699	XLOC_032355	-0.0223233	-1.26433	0.304295	-0.0905295	-1.58512	2.00798	0	0	0
TSS83222	LH13082	XLOC_041121	-0.00452777	-0.25644	1.00034	-0.109156	-1.91126	1.66522	0	0	0
TSS89964	LH14038	LINC-NUS1-1	-0.0131308	-0.743689	0.0589448	-0.172365	-3.01801	1.05363	0	0	0
TSS38646	LH06184	XLOC_019305	0.0258678	1.46507	0.733005	-0.14684	-2.57108	1.23618	0	0	0
TSS21162	LH03356	RP11-54A9.1	-0.0518475	-2.93649	0.127516	-0.305932	-5.35669	0.592801	0	0	0
TSS47342	LH07868	XLOC_023792	-0.0211061	-1.19539	0.261935	-0.122176	-2.13924	1.48353	0	0	0
TSS35817	LH05616	RP11-1348G14.4	0.021628	1.22495	0.619542	-0.106805	-1.87009	1.69352	0	0	0
TSS31643	LH04846	RP11-404P21.3	-0.00561008	-0.317739	0.0376335	0.0731494	1.2808	2.47264	0	0	0
TSS102943	LH15867	RP11-363E7.4	-0.0323399	-1.83164	0.884565	-0.145687	-2.55088	1.24069	0	0	0
TSS99606	LH15401	XLOC_049007	0.012685	0.718442	0.0585883	-0.187897	-3.28997	0.960319	0	0	0
TSS61100	LH10077	RP3-337O18.9	-0.0321417	-1.82041	0.207044	-0.15268	-2.67333	1.18172	0	0	0
TSS25429	LH04041	XLOC_012658	0.0073308	0.415195	0.126313	-0.11595	-2.03021	1.55436	0	0	0
TSS71054	LH11635	XLOC_035395	0.0139512	0.790155	0.680725	-0.113615	-1.98933	1.58477	0	0	0
TSS71694	LH11695	RP11-145M9.4	-0.0197641	-1.11938	0.598609	-0.121156	-2.12137	1.48551	0	0	0
TSS36552	LH05746	RP5-991G20.4	0.0117524	0.665621	0.332443	-0.120868	-2.11633	1.48847	0	0	0
TSS18225	LH02853	SNHG1	-0.0275297	-1.5592	0.058232	-0.106293	-1.86113	1.69247	0	0	0
TSS19334	LH03066	RP11-166D19.1	-0.0565649	-3.20367	0.89926	-0.179752	-3.14734	1.00075	0	0	0
TSS69775	LH11459	RP11-24C3.2	-0.0270352	-1.53119	0.239627	-0.191093	-3.34592	0.941187	0	0	0
TSS23748	LH03813	RP11-2H8.2	-0.0246355	-1.39528	1.29478	-0.087552	-1.53298	2.05179	0	0	0
TSS97913	LH15196	RP11-53M11.3	0.00968477	0.548517	0.569046	-0.15086	-2.64147	1.19057	0	0	0
TSS22300	LH03522	RP13-895J2.2	-0.00905231	-0.512696	0.0145893	-0.100137	-1.75333	1.79284	0	0	0
TSS86221	LH13494	XLOC_042518	-0.0166068	-0.940561	0.372172	-0.118399	-2.0731	1.51525	0	0	0
TSS74073	LH12012	XLOC_036842	-0.0101065	-0.572404	1.17672	-0.119433	-2.09121	1.49836	0	0	0
TSS60941	LH10053	XLOC_030473	0.00767502	0.434691	0.310873	-0.101572	-1.77846	1.76049	0	0	0
TSS100426	LH15536	RP11-350N15.6	0.000372082	0.0210736	0.274042	-0.136756	-2.39452	1.30753	0	0	0
TSS57931	LH09678	XLOC_029046	0.0197385	1.11793	0.305809	-0.160909	-2.81742	1.11037	0	0	0
TSS69699	LH11441	SNRK-AS1	-0.00328389	-0.18599	0.124712	-0.172525	-3.0208	1.03531	0	0	0
TSS21758	LH03436	RP3-462E2.5	-0.00649668	-0.367953	0.704913	-0.119976	-2.1007	1.48748	0	0	0
TSS48683	LH08305	XLOC_024591	-0.0095251	-0.539474	0.284343	-0.0915413	-1.60283	1.94881	0	0	0
TSS86962	LH13590	RP11-704J17.5	-0.00794335	-0.449888	0.115982	-0.163535	-2.86339	1.08988	0	0	0
TSS105503	LH16269	XLOC_051800	-0.00528416	-0.299279	1.02742	-0.190231	-3.33084	0.935641	0	0	0
TSS17143	LH02669	XLOC_008572	-0.00767319	-0.434587	0.222939	-0.0877782	-1.53694	2.02637	0	0	0
TSS3572	LH00628	PCAT6	-0.0227815	-1.29028	0.778226	-0.0988392	-1.73061	1.79826	0	0	0
TSS82663	LH13007	XLOC_040869	-0.0145414	-0.823585	0.485841	-0.147428	-2.58138	1.2039	0	0	0
TSS55473	LH09299	PCBP1-AS1	-0.0344723	-1.95241	0.525859	-0.164999	-2.88904	1.0738	0	0	0
TSS29285	LH04457	CTD-2002H8.2	-0.00375502	-0.212674	0.0258048	-0.141897	-2.48452	1.24612	0	0	0
TSS22225	LH03510	XLOC_011091	0.00353762	0.200361	0.0610892	-0.0978882	-1.71396	1.80586	0	0	0
TSS31263	LH04796	XLOC_015439	0.000911631	0.0516321	0.457525	-0.1099	-1.92429	1.60829	0	0	0
TSS33810	LH05204	XLOC_016744	-0.0029973	-0.169759	0.169777	-0.107109	-1.87542	1.64856	0	0	0
TSS48801	LH08338	AC002398.13	-0.00493446	-0.279474	0.168496	-0.120045	-2.10191	1.47074	0	0	0
TSS28257	LH04309	RP11-397O8.7	-0.0188744	-1.06899	0.352907	-0.0917724	-1.60688	1.92293	0	0	0
TSS41714	LH06866	XLOC_020945	-0.00945087	-0.53527	0.277907	-0.108992	-1.90839	1.617	0	0	0
TSS41925	LH06923	CTD-3193K9.3	0.0137629	0.77949	1.13135	-0.137026	-2.39924	1.28537	0	0	0
TSS71714	LH11701	XLOC_035688	-0.0122272	-0.692515	0.75798	-0.0846895	-1.48286	2.07503	0	0	0
TSS35918	LH05663	XLOC_017846	0.025748	1.45829	2.05481	-0.151809	-2.65809	1.15712	0	0	0
TSS80391	LH12710	CTB-113I20.2	-0.053834	-3.049	0.395424	-0.273408	-4.7872	0.642138	0	0	0
TSS96543	LH15024	RP4-751H13.7	-0.106654	-6.04056	0.0607312	-0.249231	-4.36389	0.703643	0	0	0
TSS57575	LH09620	XLOC_028854	-0.00890632	-0.504428	0.400639	-0.139073	-2.43509	1.26066	0	0	0
TSS86409	LH13511	RP11-98I9.4	-0.0108116	-0.61234	0.0281474	-0.118875	-2.08142	1.47467	0	0	0
TSS75298	LH12137	XLOC_037385	0.00867539	0.491349	0.0142635	-0.12927	-2.26345	1.35598	0	0	0
TSS39850	LH06436	CTB-131K11.1	-0.0206083	-1.16719	0.508728	-0.149059	-2.60993	1.17379	0	0	0
TSS67464	LH11080	XLOC_033627	-0.00781389	-0.442556	0.527708	-0.147333	-2.57971	1.18437	0	0	0
TSS47863	LH08045	XLOC_024103	0.0114763	0.649986	0.017204	-0.124464	-2.17929	1.40184	0	0	0
TSS8774	LH01513	XLOC_004421	-0.00481975	-0.272977	0.385216	-0.107631	-1.88455	1.6196	0	0	0
TSS39793	LH06421	RP11-333J10.2	-0.00698999	-0.395893	0.119706	-0.0934865	-1.63689	1.86446	0	0	0
TSS72389	LH11806	XLOC_036037	-0.0120499	-0.682472	0.187956	-0.0925131	-1.61985	1.88276	0	0	0
TSS67331	LH11070	RP11-572C15.6	-0.0119958	-0.679408	0.379218	-0.148151	-2.59403	1.17555	0	0	0
TSS108663	LH16618	RP5-1172N10.4	-0.0312416	-1.76943	0.285824	-0.162777	-2.85013	1.06537	0	0	0
TSS70328	LH11538	XLOC_035038	-0.0255369	-1.44633	1.54831	-0.136859	-2.39632	1.26704	0	0	0
TSS49790	LH08599	AC092687.5	0.0229237	1.29833	0.191911	-0.0889124	-1.5568	1.94656	0	0	0
TSS95937	LH14917	AC004112.4	-0.00367278	-0.208015	0.106209	-0.13955	-2.44343	1.23889	0	0	0
TSS48033	LH08116	XLOC_024219	-0.0175933	-0.996432	0.0683001	-0.11728	-2.0535	1.47369	0	0	0
TSS85121	LH13329	TUCP-ZSCAN23-1	-0.00679636	-0.384926	0.127917	-0.0798875	-1.39878	2.16219	0	0	0
TSS8915	LH01547	RP11-100E13.1	-0.0257802	-1.46012	0.162548	-0.11241	-1.96822	1.53424	0	0	0
TSS56716	LH09476	LINC-C2orf27A-1	-0.0430224	-2.43666	1.51329	-0.131045	-2.29451	1.31588	0	0	0
TSS95782	LH14876	RP11-126L15.4	0.0902992	5.11428	4.27657	0.148732	2.60422	1.15756	0	0	0
TSS51172	LH08788	LINC00152	0.00317842	0.180017	0.0448723	-0.097563	-1.70827	1.76372	0	0	0
TSS3827	LH00657	XLOC_001977	-0.00535618	-0.303359	0.542281	-0.0988372	-1.73058	1.73854	0	0	0
TSS40380	LH06549	XLOC_020218	-0.00143028	-0.0810069	0.509336	-0.141771	-2.48232	1.21193	0	0	0
TSS86867	LH13576	XLOC_042826	0.00666603	0.377545	0.248101	-0.1103	-1.93128	1.55739	0	0	0
TSS23983	LH03839	XLOC_011964	-0.00401139	-0.227193	0.654203	-0.10885	-1.9059	1.57676	0	0	0
TSS51629	LH08852	XLOC_026091	-0.0117233	-0.663972	0.0129627	-0.0839812	-1.47046	2.04021	0	0	0
TSS13183	LH02103	XLOC_006585	-0.0319694	-1.81065	0.511162	-0.139853	-2.44874	1.22447	0	0	0
TSS86532	LH13527	RP1-191J18.66	0.00379334	0.214844	0.569046	-0.187269	-3.27896	0.912823	0	0	0
TSS109041	LH16692	XLOC_053912	-0.0246279	-1.39485	0.667748	-0.107221	-1.87737	1.59396	0	0	0
TSS47861	LH08042	AC009005.2	-0.0217653	-1.23272	0.729467	-0.103246	-1.80777	1.65479	0	0	0
TSS13066	LH02084	RP11-324I22.4	-0.00873921	-0.494963	0.150389	-0.120568	-2.11107	1.4153	0	0	0
TSS22894	LH03642	RP11-612B6.2	-0.0190392	-1.07832	0.788463	-0.0909675	-1.59278	1.87475	0	0	0
TSS13896	LH02209	RP11-359E3.4	0.0107152	0.60688	1.12445	-0.131277	-2.29859	1.29735	0	0	0
TSS40359	LH06544	XLOC_020200	0.0130129	0.737011	0.378131	-0.0892744	-1.56314	1.9039	0	0	0
TSS22927	LH03648	RP11-967K21.1	-0.0205315	-1.16285	0.993825	-0.28402	-4.97302	0.598313	0	0	0
TSS98883	LH15309	XLOC_048695	-0.0159756	-0.90481	0.811964	-0.0903622	-1.58219	1.87943	0	0	0
TSS6932	LH01171	XLOC_003516	-0.0144439	-0.818062	0.520328	-0.169232	-2.96314	1.0032	0	0	0
TSS57088	LH09526	AC009961.3	0.00646035	0.365895	0.505963	-0.134696	-2.35844	1.25823	0	0	0
TSS4015	LH00671	RP11-452F19.3	-0.0193699	-1.09706	0.452869	-0.108281	-1.89593	1.56447	0	0	0
TSS41852	LH06904	RP1-56K13.3	-0.0264833	-1.49994	0.30228	-0.163596	-2.86447	1.03448	0	0	0
TSS85882	LH13453	RP11-143A22.1	-0.00240023	-0.135942	0.8083	-0.14162	-2.47968	1.195	0	0	0
TSS69005	LH11309	XLOC_034307	0.00778573	0.440961	0.271121	-0.108629	-1.90203	1.55638	0	0	0
TSS70973	LH11619	XLOC_035347	0.00086492	0.0489865	0.461028	-0.124515	-2.18018	1.35523	0	0	0
TSS47241	LH07840	CTB-60E11.9	-0.0178602	-1.01155	0.758699	-0.0823012	-1.44104	2.04831	0	0	0
TSS64195	LH10557	RP11-247I13.11	-0.0217862	-1.2339	0.50206	-0.103288	-1.80852	1.63094	0	0	0
TSS30802	LH04703	XLOC_015195	-0.027461	-1.55531	2.27852	-0.120067	-2.10231	1.4028	0	0	0
TSS23321	LH03708	RP11-1100L3.7	0.00582783	0.330071	0.112054	-0.113885	-1.99405	1.47861	0	0	0
TSS85607	LH13421	XLOC_042226	-0.0324321	-1.83686	0.787707	-0.236391	-4.13906	0.712021	0	0	0
TSS21893	LH03459	XLOC_010925	-0.0120184	-0.68069	0.167217	-0.106627	-1.86697	1.57562	0	0	0
TSS2738	LH00514	XLOC_001408	-0.00336843	-0.190778	0.315455	-0.100149	-1.75355	1.67567	0	0	0
TSS70863	LH11607	XLOC_035285	-0.0329692	-1.86728	0.223398	-0.187638	-3.28542	0.892586	0	0	0
TSS66135	LH10889	XLOC_032965	-0.0303809	-1.72069	0.698658	-0.109558	-1.91829	1.52823	0	0	0
TSS68330	LH11214	XLOC_034043	0.00790062	0.447468	0.116771	-0.101268	-1.77314	1.65271	0	0	0
TSS109210	LH16700	RP11-524D16__A.3	-0.0362467	-2.05291	0.707003	-0.161783	-2.83272	1.03448	0	0	0
TSS48881	LH08369	XLOC_024705	0.01141	0.646226	0.501456	-0.162326	-2.84223	1.03034	0	0	0
TSS91320	LH14201	XLOC_044929	-0.0216469	-1.22602	1.95863	-0.113744	-1.99158	1.4678	0	0	0
TSS50687	LH08711	RP11-373L24.1	-0.0152065	-0.861251	0.119706	-0.106527	-1.86522	1.56641	0	0	0
TSS7519	LH01314	XLOC_003799	-0.042023	-2.38006	0.0789286	-0.192901	-3.37758	0.864908	0	0	0
TSS106464	LH16408	XLOC_052285	-0.0326357	-1.84839	0.0511329	-0.0998495	-1.7483	1.6706	0	0	0
TSS65483	LH10795	XLOC_032647	0.0181833	1.02985	0.225697	-0.124229	-2.17518	1.34205	0	0	0
TSS68886	LH11268	XLOC_034256	-0.0202812	-1.14867	0.236559	-0.0995078	-1.74232	1.6706	0	0	0
TSS64609	LH10632	XLOC_032172	0.00518611	0.293726	0.112054	-0.0849481	-1.48739	1.95333	0	0	0
TSS110313	LH16864	RP1-30G7.2	-0.00283039	-0.160305	0.611657	-0.11269	-1.97314	1.47173	0	0	0
TSS72642	LH11840	XLOC_036152	-0.0277976	-1.57437	1.42988	-0.110034	-1.92663	1.5063	0	0	0
TSS1625	LH00315	GNG12-AS1	0.0135823	0.769263	0.184894	-0.13161	-2.30441	1.25884	0	0	0
TSS33072	LH05094	UBL7-AS1	0.00979352	0.554677	0.0448698	-0.122046	-2.13695	1.35711	0	0	0
TSS60912	LH10043	XLOC_030457	-0.0124763	-0.706623	0.46337	-0.116307	-2.03647	1.42398	0	0	0
TSS72979	LH11869	RP11-360F5.3	0.00563529	0.319166	0.443609	-0.0878098	-1.5375	1.88431	0	0	0
TSS86187	LH13491	RP1-3J17.3	-0.00758944	-0.429844	0.0288189	-0.0982463	-1.72023	1.68091	0	0	0
TSS35730	LH05599	XLOC_017724	-0.0227492	-1.28845	0.799445	-0.112175	-1.96412	1.47074	0	0	0
TSS14386	LH02301	XLOC_007197	-0.0217606	-1.23246	1.22001	-0.0999985	-1.75091	1.64971	0	0	0
TSS87287	LH13643	XLOC_043001	-0.00796253	-0.450975	0.749376	-0.114071	-1.99731	1.44532	0	0	0
TSS36445	LH05709	RP11-61A14.2	0.00870107	0.492803	0.0882561	-0.119223	-2.08752	1.38272	0	0	0
TSS100955	LH15585	CTD-3025N20.3	-0.00497805	-0.281942	0.275018	-0.116957	-2.04785	1.40856	0	0	0
TSS24435	LH03897	RP11-545P7.4	-0.0252331	-1.42913	0.678669	-0.180101	-3.15346	0.914388	0	0	0
TSS35748	LH05606	CTD-2540M10.1	-0.00446388	-0.252821	0.447076	-0.120546	-2.11068	1.36562	0	0	0
TSS861	LH00184	XLOC_000478	-0.00421921	-0.238964	0.326231	-0.120575	-2.1112	1.36373	0	0	0
TSS42404	LH07053	RP11-332H18.4	-0.0465782	-2.63805	0.356928	-0.276037	-4.83324	0.594916	0	0	0
TSS33974	LH05237	RP11-64K12.8	-0.00218169	-0.123565	0.112446	-0.156329	-2.73723	1.05029	0	0	0
TSS13945	LH02229	XLOC_006968	-0.0317846	-1.80019	1.23462	-0.133507	-2.33763	1.22897	0	0	0
TSS38354	LH06126	XLOC_019154	0.011707	0.663049	0.998709	-0.0978347	-1.71303	1.67044	0	0	0
TSS90362	LH14094	XLOC_044488	-0.00415531	-0.235344	0.177944	-0.111626	-1.95451	1.46388	0	0	0
TSS71165	LH11645	XLOC_035450	-0.0426654	-2.41645	0.752956	-0.0973699	-1.70489	1.67777	0	0	0
TSS2709	LH00503	RP11-316M1.12	-0.0105656	-0.598406	0.0383181	-0.128074	-2.2425	1.27527	0	0	0
TSS35586	LH05565	RP11-72I8.1	-0.0526098	-2.97967	0.01786	-0.176557	-3.09141	0.924594	0	0	0
TSS65054	LH10718	CTA-445C9.15	-0.0277721	-1.57293	1.06826	-0.125548	-2.19828	1.30012	0	0	0
TSS70568	LH11561	PVRL3-AS1	0.000135263	0.0076609	0.18228	-0.190815	-3.34105	0.854252	0	0	0
TSS20613	LH03271	RP11-386G11.5	-0.0166766	-0.944512	0.276484	-0.172275	-3.01643	0.945954	0	0	0
TSS65426	LH10782	RP1-85F18.5	-0.0139324	-0.789091	0.0301646	-0.145107	-2.54073	1.1224	0	0	0
TSS39305	LH06319	RP11-214O1.2	-0.00593176	-0.335958	0.127516	-0.117883	-2.06405	1.37986	0	0	0
TSS64851	LH10669	LINC-AC006547.14-1	0.0105215	0.595905	0.587611	-0.145909	-2.55478	1.11466	0	0	0
TSS88736	LH13872	XLOC_043680	-0.0360756	-2.04322	0.071942	-0.13586	-2.37883	1.19589	0	0	0
TSS23297	LH03701	RP11-923I11.3	0.00973832	0.55155	0.00908245	-0.116731	-2.04389	1.39131	0	0	0
TSS23482	LH03770	RP11-620J15.3	0.00972502	0.550797	0.46689	-0.100601	-1.76146	1.61342	0	0	0
TSS61478	LH10107	XLOC_030735	-0.00424907	-0.240655	0.026196	-0.118375	-2.07268	1.37094	0	0	0
TSS34788	LH05427	RP11-182J1.1	0.00882379	0.499754	0.89427	-0.167341	-2.93004	0.969147	0	0	0
TSS49168	LH08468	AC018766.5	-0.0111242	-0.630041	0.214724	-0.14928	-2.6138	1.08564	0	0	0
TSS16164	LH02547	LINC-STARD10-1	0.00970209	0.549498	0.274042	-0.140913	-2.46731	1.14926	0	0	0
TSS27437	LH04235	XLOC_013576	-0.0131815	-0.746562	0.68691	-0.125401	-2.1957	1.28997	0	0	0
TSS80510	LH12735	XLOC_039882	0.0189291	1.07209	0.41797	-0.122235	-2.14027	1.32334	0	0	0
TSS57732	LH09645	RP11-686O6.2	-0.035463	-2.00852	0.32985	-0.142538	-2.49575	1.13449	0	0	0
TSS15027	LH02361	AC090587.4	-0.0252685	-1.43113	0.889966	-0.213878	-3.74488	0.755995	0	0	0
TSS15903	LH02494	XLOC_007971	-0.0244294	-1.38361	1.23012	-0.101533	-1.77777	1.59191	0	0	0
TSS2941	LH00557	XLOC_001516	0.0123336	0.698538	0.452869	-0.0987313	-1.72873	1.63611	0	0	0
TSS23520	LH03773	XLOC_011754	-0.0492762	-2.79086	0.282864	-0.263463	-4.61308	0.61301	0	0	0
TSS19249	LH03047	XLOC_009668	0.00791297	0.448168	0.297763	-0.219546	-3.84411	0.735283	0	0	0
TSS111762	LH17077	XLOC_055417	0.00935586	0.529889	0.62284	-0.1716	-3.00461	0.940394	0	0	0
TSS82533	LH12993	CTC-365E16.1	0.0260446	1.47509	0.0155681	-0.113061	-1.97962	1.42688	0	0	0
TSS55476	LH09293	PCBP1-AS1	-0.0102509	-0.580578	0.157911	-0.15722	-2.75283	1.02538	0	0	0
TSS47867	LH08048	AC004449.6	-0.00209395	-0.118595	0.414033	-0.125706	-2.20104	1.28169	0	0	0
TSS29562	LH04524	XLOC_014619	-0.0355988	-2.01621	0.815712	-0.112833	-1.97563	1.42592	0	0	0
TSS12958	LH02076	RP11-305E6.4	-0.0214332	-1.21391	0.723118	-0.0959237	-1.67957	1.67567	0	0	0
TSS15180	LH02394	FAR1-IT1	-0.0187671	-1.06291	0.208844	-0.134079	-2.34764	1.19856	0	0	0
TSS6928	LH01170	KCNC4-AS1	-0.0203734	-1.15389	0.0515076	-0.130173	-2.27925	1.23435	0	0	0
TSS72556	LH11828	XLOC_036117	-0.0166414	-0.942521	0.467478	-0.166526	-2.91577	0.964327	0	0	0
TSS76955	LH12342	RP11-659O3.1	-0.0241368	-1.36704	2.83851	-0.0975306	-1.7077	1.6444	0	0	0
TSS82127	LH12954	XLOC_040624	0.00831336	0.470845	0.24298	-0.114728	-2.00882	1.39707	0	0	0
TSS41853	LH06903	RP1-56K13.3	-0.00848064	-0.480319	0.442461	-0.132204	-2.31481	1.21103	0	0	0
TSS105563	LH16281	XLOC_051833	-0.0101343	-0.573976	0.00149931	-0.103946	-1.82003	1.53664	0	0	0
TSS33816	LH05205	XLOC_016746	-0.0054492	-0.308627	0.0403778	-0.0990699	-1.73465	1.61137	0	0	0
TSS5867	LH01003	SZT2-AS1	-0.0364379	-2.06374	0.440161	-0.125193	-2.19205	1.27161	0	0	0
TSS76221	LH12254	XLOC_037860	-0.00676619	-0.383217	0.289786	-0.112185	-1.9643	1.41819	0	0	0
TSS95311	LH14797	RP11-792A8.4	-0.0341411	-1.93365	0.35503	-0.144054	-2.5223	1.10437	0	0	0
TSS32259	LH04938	CTD-3092A11.2	-0.0247009	-1.39899	1.25997	-0.147078	-2.57524	1.07886	0	0	0
TSS96580	LH15037	RP11-148K1.12	-0.00733971	-0.4157	0.42759	-0.168094	-2.94322	0.941187	0	0	0
TSS79565	LH12615	RP11-79P5.2	0.000625576	0.0354308	0.27327	-0.215254	-3.76897	0.734573	0	0	0
TSS39088	LH06268	RP5-1050D4.3	0.0263151	1.49041	0.982473	-0.0942187	-1.64971	1.67777	0	0	0
TSS15642	LH02436	CTD-2589M5.5	-0.00893404	-0.505998	0.19059	-0.157129	-2.75123	1.0032	0	0	0
TSS35972	LH05675	XLOC_017876	0.00464307	0.26297	0.0578759	-0.184667	-3.23341	0.852735	0	0	0
TSS40527	LH06599	XLOC_020296	-0.0155189	-0.878947	0.30682	-0.156097	-2.73316	1.00729	0	0	0
TSS81843	LH12918	XLOC_040495	-0.00900561	-0.510051	0.647475	-0.0917985	-1.60734	1.71253	0	0	0
TSS86739	LH13556	RP1-93H18.7	-0.00954265	-0.540468	0.522169	-0.131249	-2.29808	1.1966	0	0	0
TSS10430	LH01730	RP11-324I22.3	0.0059727	0.338276	0.13235	-0.159715	-2.79651	0.982865	0	0	0
TSS7515	LH01312	XLOC_003797	-0.0297972	-1.68763	1.36766	-0.0942037	-1.64945	1.66626	0	0	0
TSS86468	LH13521	BVES-AS1	0.028866	1.63489	0.0308388	-0.12361	-2.16434	1.26978	0	0	0
TSS102573	LH15807	XLOC_050354	0.00860107	0.487139	0.0996523	-0.0891636	-1.5612	1.75942	0	0	0
TSS76552	LH12284	XLOC_038041	-0.00409762	-0.232077	0.267725	-0.131504	-2.30256	1.19234	0	0	0
TSS49328	LH08529	CTD-2105E13.14	-0.00515533	-0.291983	1.63604	-0.118483	-2.07457	1.32334	0	0	0
TSS89325	LH13966	RP11-154D6.1	0.000754465	0.0427307	0.389051	-0.118732	-2.07892	1.32054	0	0	0
TSS73788	LH11969	XLOC_036703	-0.0193272	-1.09464	1.15829	-0.0806576	-1.41227	1.94317	0	0	0
TSS42473	LH07078	XLOC_021357	-0.0238884	-1.35297	0.353438	-0.0964473	-1.68873	1.62372	0	0	0
TSS69911	LH11499	XLOC_034818	-0.0193806	-1.09766	0.928868	-0.115837	-2.02823	1.351	0	0	0
TSS22377	LH03535	RP11-359B12.2	-0.0179402	-1.01608	0.319033	-0.120781	-2.1148	1.2955	0	0	0
TSS28117	LH04290	XLOC_013889	-0.0187708	-1.06313	1.16617	-0.165532	-2.89836	0.944364	0	0	0
TSS65175	LH10737	XLOC_032469	-0.0297923	-1.68735	0.480482	-0.103043	-1.80423	1.51525	0	0	0
TSS46893	LH07769	CTC-459F4.3	-0.0125137	-0.70874	0.134375	-0.1138	-1.99256	1.37131	0	0	0
TSS72570	LH11832	RP11-669M16.2	-0.0104145	-0.589849	0.0483527	-0.118065	-2.06725	1.32147	0	0	0
TSS90478	LH14110	XLOC_044540	-0.0629715	-3.56652	0.407316	-0.365468	-6.39911	0.426347	0	0	0
TSS86699	LH13551	XLOC_042743	-0.0178848	-1.01294	0.572872	-0.0925348	-1.62023	1.68275	0	0	0
TSS44933	LH07435	XLOC_022509	0.0158394	0.8971	0.817443	-0.0808029	-1.41481	1.9267	0	0	0
TSS16189	LH02553	RP11-707G14.1	-0.0145637	-0.824845	0.655924	-0.108673	-1.9028	1.43161	0	0	0
TSS92552	LH14374	XLOC_045530	-0.00948685	-0.537307	0.0258048	-0.145148	-2.54145	1.06958	0	0	0
TSS59335	LH09858	XLOC_029744	0.0121039	0.685527	0.472781	-0.089174	-1.56138	1.74016	0	0	0
TSS89530	LH13993	XLOC_044083	0.0128942	0.730288	0.307325	-0.137045	-2.39958	1.1319	0	0	0
TSS18040	LH02820	XLOC_009051	-0.0192739	-1.09162	0.714691	-0.0965567	-1.69065	1.60624	0	0	0
TSS41252	LH06747	AC113189.5	0.028834	1.63308	1.66929	0.0778018	1.36226	1.99311	0	0	0
TSS98142	LH15222	SNHG6	-0.0182378	-1.03293	1.12273	-0.0915505	-1.60299	1.69352	0	0	0
TSS55258	LH09275	AC007098.1	0.00991029	0.56129	0.01786	-0.225788	-3.95341	0.685639	0	0	0
TSS94909	LH14745	POLR2J4, RP5-1165K10.2	0.0133722	0.757364	0.618225	-0.138199	-2.41977	1.11982	0	0	0
TSS30144	LH04610	RP11-73M18.7	-0.0258402	-1.46352	0.178809	-0.157413	-2.7562	0.982865	0	0	0
TSS16138	LH02538	XLOC_008094	0.0155682	0.881735	0.896932	-0.138966	-2.43321	1.11294	0	0	0
TSS102595	LH15821	XLOC_050372	0.0110888	0.628037	0.90159	-0.104851	-1.83587	1.47467	0	0	0
TSS105537	LH16277	XLOC_051822	-0.00936902	-0.530634	0.0730393	-0.109843	-1.92328	1.4076	0	0	0
TSS23186	LH03674	LINC00938	0.0090536	0.51277	0.172346	-0.135831	-2.37832	1.13796	0	0	0
TSS57054	LH09517	XLOC_028607	-0.0176507	-0.999686	0.207493	-0.101581	-1.77863	1.52024	0	0	0
TSS38919	LH06229	XLOC_019422	0.00758364	0.429515	0.116377	-0.133599	-2.33923	1.1545	0	0	0
TSS24640	LH03945	XLOC_012292	0.0258443	1.46374	1.81325	-0.109272	-1.91329	1.41145	0	0	0
TSS16128	LH02535	RP11-660L16.2	0.00304363	0.172382	0.0935466	-0.111179	-1.94667	1.38367	0	0	0
TSS91345	LH14207	RP11-611L7.1	-0.0214061	-1.21238	0.919549	-0.121032	-2.1192	1.26978	0	0	0
TSS105104	LH16231	XLOC_051615	-0.0319055	-1.80704	1.59494	-0.118587	-2.07639	1.2955	0	0	0
TSS20348	LH03231	XLOC_010216	-0.00644734	-0.365158	0.80806	-0.0871041	-1.52514	1.76337	0	0	0
TSS8817	LH01520	RP11-322F10.2	-0.00687185	-0.389202	0.0690266	-0.147796	-2.58782	1.0378	0	0	0
TSS18348	LH02899	XLOC_009227	-0.00123064	-0.0696996	0.3896	-0.114343	-2.00208	1.34111	0	0	0
TSS102902	LH15864	XLOC_050521	-0.0066037	-0.374014	0.00683434	-0.108247	-1.89534	1.41433	0	0	0
TSS1335	LH00285	RP11-25O10.2	0.0101339	0.573956	0.318521	-0.200387	-3.50865	0.763918	0	0	0
TSS24531	LH03907	XLOC_012231	-0.0100407	-0.568676	0.153304	-0.131351	-2.29988	1.165	0	0	0
TSS110875	LH16968	XLOC_054924	0.00742786	0.420692	0.0734609	-0.0966271	-1.69188	1.58354	0	0	0
TSS27506	LH04250	RP11-248G5.8	0.021042	1.19176	0.177512	-0.145067	-2.54004	1.05447	0	0	0
TSS34525	LH05359	RP11-138H8.6	0.00288981	0.163671	0.0369497	-0.0930559	-1.62935	1.64026	0	0	0
TSS43396	LH07272	RP11-888D10.4	-0.00823169	-0.466219	0.10893	-0.0945462	-1.65545	1.61342	0	0	0
TSS25602	LH04061	TPT1-AS1	0.0118035	0.668515	0.204799	-0.127449	-2.23156	1.19678	0	0	0
TSS63656	LH10405	AP001062.8	-0.00222013	-0.125742	0.205696	-0.0850577	-1.48931	1.79284	0	0	0
TSS22396	LH03536	XLOC_011170	-0.0215716	-1.22175	0.316987	-0.117668	-2.0603	1.2955	0	0	0
TSS100956	LH15584	CTD-3025N20.3	-0.0184237	-1.04346	0.0683001	-0.101466	-1.77661	1.50233	0	0	0
TSS73631	LH11953	XLOC_036622	-0.0128886	-0.729971	0.22754	-0.135499	-2.3725	1.12499	0	0	0
TSS38283	LH06102	XLOC_019110	-0.0220326	-1.24786	0.723823	-0.0756522	-1.32462	2.01372	0	0	0
TSS60930	LH10051	RP5-977B1.11	-0.018474	-1.04631	0.457525	-0.13013	-2.27849	1.17027	0	0	0
TSS542	LH00131	RP5-930J4.4	-0.00986432	-0.558686	0.420227	-0.119541	-2.09309	1.27253	0	0	0
TSS88575	LH13797	LINC-HIST1H2BL-6	-0.01386	-0.78499	0.229388	-0.137739	-2.41173	1.10437	0	0	0
TSS42796	LH07139	XLOC_021492	-0.0191835	-1.0865	0.620861	-0.124674	-2.18297	1.21999	0	0	0
TSS85164	LH13344	XLOC_042003	-0.0110753	-0.62727	0.417772	-0.105761	-1.85181	1.43775	0	0	0
TSS34153	LH05297	RP11-56B16.4	-0.00521596	-0.295417	0.114015	-0.134497	-2.35496	1.13017	0	0	0
TSS86236	LH13495	XLOC_042525	-0.00678179	-0.384101	0.249048	-0.082776	-1.44936	1.83423	0	0	0
TSS41882	LH06913	XLOC_021048	-0.0185294	-1.04945	0.215633	-0.209068	-3.66065	0.725374	0	0	0
TSS88982	LH13921	RP1-261G23.7	0.00824316	0.466868	0.216997	-0.150416	-2.6337	1.00811	0	0	0
TSS65355	LH10765	XLOC_032565	-0.0338508	-1.91721	0.51482	-0.219099	-3.83629	0.691848	0	0	0
TSS22698	LH03603	XLOC_011317	0.0100446	0.568897	0.406758	-0.0751168	-1.31525	2.01717	0	0	0
TSS101178	LH15609	XLOC_049758	-0.0104041	-0.589257	0.0965915	-0.125659	-2.20022	1.20568	0	0	0
TSS36703	LH05768	RP11-303E16.2	-0.022258	-1.26063	0.832126	-0.151701	-2.65619	0.998302	0	0	0
TSS17966	LH02805	XLOC_009009	-0.0105174	-0.595672	0.276484	-0.12134	-2.12458	1.24793	0	0	0
TSS2138	LH00368	RP4-549L20.3	-0.0369077	-2.09034	0.672516	-0.0936032	-1.63894	1.61754	0	0	0
TSS75797	LH12191	XLOC_037642	-0.0250416	-1.41829	0.298765	-0.119744	-2.09665	1.26248	0	0	0
TSS79651	LH12635	CTC-458I2.2	-0.0129037	-0.73083	0.395105	-0.0872877	-1.52835	1.73163	0	0	0
TSS81088	LH12806	CTD-2532K18.2	-0.0482478	-2.73261	0.177512	-0.200241	-3.50611	0.753841	0	0	0
TSS84867	LH13280	RP1-151F17.2	-0.00791659	-0.448373	0.00459754	-0.110671	-1.93778	1.36373	0	0	0
TSS35357	LH05526	TUCP-FLYWCH2-1	0.0019115	0.108262	0.847176	-0.12619	-2.20951	1.19589	0	0	0
TSS18379	LH02910	RP5-901A4.1	-0.0121231	-0.686616	0.00788679	-0.183212	-3.20792	0.823389	0	0	0
TSS108988	LH16685	XLOC_053876	0.0160106	0.906795	0.274042	-0.120809	-2.1153	1.24703	0	0	0
TSS72099	LH11749	RP11-480A16.1	0.0170502	0.965672	0.0332062	-0.0730066	-1.2783	2.06223	0	0	0
TSS46751	LH07741	AC004447.2	-0.0124806	-0.706865	0.275507	-0.109754	-1.92173	1.36847	0	0	0
TSS70872	LH11609	XLOC_035293	-0.0925719	-5.243	0.395105	-0.266467	-4.66567	0.563334	0	0	0
TSS93273	LH14499	XLOC_045888	-0.0063213	-0.35802	0.540101	-0.127733	-2.23653	1.17467	0	0	0
TSS22897	LH03645	XLOC_011419	-0.00523555	-0.296526	0.498438	-0.124361	-2.17749	1.20479	0	0	0
TSS51837	LH08882	NIFK-AS1	0.0102338	0.57961	1.02	-0.0771212	-1.35035	1.94092	0	0	0
TSS15898	LH02491	XLOC_007968	-0.0133546	-0.756363	1.41155	-0.103101	-1.80523	1.45019	0	0	0
TSS17857	LH02789	XLOC_008954	0.00418698	0.237138	0.234957	-0.138109	-2.41821	1.0814	0	0	0
TSS67127	LH11038	LINC00973	-0.005704	-0.323058	0.660283	-0.113788	-1.99235	1.31031	0	0	0
TSS49587	LH08586	RNASEH1-AS1	-0.00247631	-0.140251	0.644792	-0.22343	-3.91212	0.667157	0	0	0
TSS5730	LH00972	XLOC_002914	-0.0277121	-1.56953	0.217453	-0.189659	-3.32081	0.783521	0	0	0
TSS40083	LH06492	RP11-669E14.6	0.0185451	1.05034	0.505693	-0.119878	-2.09899	1.23889	0	0	0
TSS24623	LH03933	XLOC_012280	0.00484617	0.274473	0.0800398	-0.117098	-2.05031	1.26704	0	0	0
TSS70884	LH11611	RP11-93K22.13	-0.0322703	-1.82769	1.42215	-0.143104	-2.50567	1.03614	0	0	0
TSS1325	LH00280	RP4-657D16.3	0.00851766	0.482416	0.069754	-0.105889	-1.85405	1.39992	0	0	0
TSS106789	LH16454	XLOC_052450	-0.0261559	-1.4814	1.51229	-0.117214	-2.05235	1.2643	0	0	0
TSS2234	LH00381	XLOC_001167	0.000873729	0.0494855	0.802392	-0.0937374	-1.64129	1.5807	0	0	0
TSS43697	LH07298	XLOC_021910	-0.00848081	-0.480328	0.498438	-0.105974	-1.85554	1.39705	0	0	0
TSS94811	LH14735	AC004837.5	-0.0106121	-0.601038	0.452147	-0.107671	-1.88525	1.37495	0	0	0
TSS76207	LH12251	XLOC_037855	-0.0095686	-0.541937	0.050103	-0.11673	-2.04387	1.26795	0	0	0
TSS95948	LH14919	AC018464.3	-0.00525426	-0.297586	0.169349	-0.0764947	-1.33938	1.93416	0	0	0
TSS72219	LH11788	CTBP1-AS2	-0.0351656	-1.99167	1.94733	-0.166854	-2.92152	0.886401	0	0	0
TSS20087	LH03211	XLOC_010104	0.00823182	0.466226	0.18708	-0.0853226	-1.49395	1.7327	0	0	0
TSS72161	LH11764	LMLN-AS1	-0.0282035	-1.59736	1.20238	-0.0773664	-1.35464	1.90949	0	0	0
TSS86437	LH13519	RP3-467N11.1	0.00877587	0.49704	0.133564	-0.11637	-2.03757	1.26887	0	0	0
TSS96396	LH14995	XLOC_047492	-0.00785056	-0.444633	0.203456	-0.171906	-3.00998	0.857291	0	0	0
TSS96824	LH15072	RP11-91J19.4	-0.00763479	-0.432412	0.925833	-0.100953	-1.76763	1.45898	0	0	0
TSS51682	LH08870	AC017074.2	0.00261949	0.14836	0.210197	-0.110968	-1.94298	1.32707	0	0	0
TSS48074	LH08134	CTD-3193O13.13	-0.0185262	-1.04927	0.491824	-0.130502	-2.28501	1.12758	0	0	0
TSS24189	LH03863	XLOC_012053	-0.00142479	-0.0806959	0.061806	-0.113813	-1.99279	1.29181	0	0	0
TSS7701	LH01362	XLOC_003905	-0.0774937	-4.38902	1.54328	-0.22989	-4.02524	0.639506	0	0	1
TSS5987	LH01027	XLOC_003055	-0.0148311	-0.839991	1.56344	-0.0903599	-1.58215	1.62681	0	0	0
TSS12403	LH02000	LINC00702	-0.0093234	-0.52805	0.131138	-0.103646	-1.81478	1.41819	0	0	0
TSS11032	LH01811	RP11-137L10.6	-0.0966944	-5.47649	2.64531	-0.19719	-3.45267	0.742396	0	0	0
TSS19305	LH03057	XLOC_009696	0.0027456	0.155503	0.798709	-0.101012	-1.76866	1.44824	0	0	0
TSS4415	LH00741	XLOC_002250	0.00911849	0.516445	0.398976	-0.124163	-2.17401	1.17731	0	0	0
TSS11019	LH01806	XLOC_005514	-0.0252376	-1.42938	0.989586	-0.123304	-2.15898	1.18538	0	0	0
TSS40158	LH06514	HOXB-AS3	-0.0534208	-3.0256	0.0693901	-0.260908	-4.56835	0.559536	0	0	0
TSS22417	LH03541	XLOC_011179	-0.0684441	-3.87647	0.388503	-0.202753	-3.55008	0.719738	0	0	0
TSS66211	LH10904	XLOC_033001	-0.0793393	-4.49355	0.39015	-0.200705	-3.51422	0.72608	0	0	0
TSS41486	LH06794	RP1-178F10.3	-0.0597602	-3.38464	0.594718	-0.224698	-3.93433	0.648219	0	0	0
TSS96184	LH14947	XLOC_047378	-0.0124414	-0.704646	1.0691	-0.110514	-1.93503	1.31681	0	0	0
TSS67519	LH11095	XLOC_033658	-0.00262378	-0.148603	0.0188457	-0.09612	-1.683	1.51227	0	0	0
TSS88495	LH13780	U91328.21	-0.0280329	-1.5877	0.486438	-0.117475	-2.05691	1.23437	0	0	0
TSS63945	LH10482	TMEM191A	0.0155508	0.880753	0.0539749	-0.0934564	-1.63636	1.55133	0	0	0
TSS95761	LH14869	XLOC_047164	-0.0349348	-1.9786	0.81052	-0.153242	-2.68317	0.945954	0	0	0
TSS45950	LH07534	LINC00909	0.154488	8.74976	1.96089	-0.146159	-2.55915	0.991788	0	0	1
TSS23162	LH03671	RP11-350F4.2	0.00909533	0.515133	0.348174	-0.0795173	-1.3923	1.82161	0	0	0
TSS30798	LH04699	XLOC_015193	0.0138129	0.782321	0.615193	-0.0712556	-1.24764	2.02989	0	0	0
TSS61784	LH10150	XLOC_030882	0.00711747	0.403113	0.0607312	-0.124716	-2.18371	1.15974	0	0	0
TSS749	LH00165	RP1-50O24.6	-0.0142968	-0.80973	0.632779	-0.150033	-2.62698	0.963525	0	0	0
TSS46427	LH07634	XLOC_023250	0.0308744	1.74863	0.859304	-0.182247	-3.19104	0.793038	0	0	0
TSS91648	LH14248	XLOC_045062	-0.0158789	-0.899337	0.795034	-0.150226	-2.63037	0.961921	0	0	0
TSS89232	LH13956	XXbac-BPGBPG55C20.2	-0.0300023	-1.69924	0.611657	-0.113495	-1.98722	1.27161	0	0	0
TSS63443	LH10375	XLOC_031596	0.00990689	0.561097	0.166366	-0.119665	-2.09527	1.20568	0	0	0
TSS89528	LH13992	RP11-30P6.6	-0.0120519	-0.682583	0.0369497	-0.138015	-2.41656	1.04445	0	0	0
TSS109026	LH16690	XLOC_053899	-0.00458201	-0.259512	0.764462	-0.0830246	-1.45371	1.73483	0	0	0
TSS15159	LH02390	RP11-567I13.1	-0.00948143	-0.537001	0.0628829	-0.14315	-2.50648	1.00565	0	0	0
TSS49172	LH08471	XLOC_024890	-0.0554786	-3.14215	0.499644	-0.234718	-4.10978	0.611042	0	0	0
TSS31999	LH04895	XLOC_015814	0.0132555	0.750755	0.021154	-0.092677	-1.62272	1.5473	0	0	0
TSS33564	LH05160	TUCP-CTD-2054N24.2-1	-0.0282713	-1.60121	0.108151	-0.130414	-2.28348	1.0984	0	0	0
TSS66723	LH11008	CTD-2013N24.2	-0.033807	-1.91473	0.291277	-0.126833	-2.22077	1.1293	0	0	0
TSS88588	LH13805	XLOC_043587	-0.0126137	-0.714403	0.655552	-0.0886721	-1.55259	1.61445	0	0	0
TSS27515	LH04253	XLOC_013622	-0.0717569	-4.0641	0.291277	-0.233218	-4.0835	0.613667	0	0	0
TSS94625	LH14708	XLOC_046550	-0.0295208	-1.67197	0.146659	-0.133956	-2.34548	1.0679	0	0	0
TSS71105	LH11640	RP11-274H2.5	0.0105766	0.599025	0.366785	-0.100117	-1.753	1.42882	0	0	0
TSS39060	LH06253	CTD-3195I5.3	-0.00302415	-0.171279	0.249521	-0.083415	-1.46055	1.71359	0	0	0
TSS81609	LH12891	ROPN1L-AS1	0.012538	0.710116	0.831377	-0.118587	-2.07639	1.2039	0	0	0
TSS76441	LH12268	XLOC_037991	-0.0673401	-3.81394	0.0483527	-0.291708	-5.10762	0.489368	0	0	0
TSS16533	LH02602	XLOC_008299	-0.0251752	-1.42585	1.17144	-0.123916	-2.16969	1.15188	0	0	0
TSS96596	LH15039	RP5-981O7.2	-0.0177865	-1.00738	0.207493	-0.153896	-2.69463	0.92538	0	0	0
TSS47719	LH07996	CTD-2587H24.5	0.00700623	0.396812	0.289343	-0.103166	-1.80637	1.37996	0	0	0
TSS65589	LH10818	XLOC_032696	0.00889024	0.503517	0.41235	-0.133999	-2.34625	1.06201	0	0	0
TSS25223	LH04019	XLOC_012541	0.00622992	0.352845	0.87151	-0.118283	-2.07106	1.20301	0	0	0
TSS4005	LH00667	XLOC_002051	-0.00780853	-0.442252	0.0216377	-0.161446	-2.82683	0.878698	0	0	0
TSS59441	LH09866	XLOC_029794	0.0112021	0.634457	0.121524	-0.0993469	-1.7395	1.42785	0	0	0
TSS35548	LH05556	XLOC_017621	-0.0134312	-0.760705	0.348675	-0.102726	-1.79867	1.38082	0	0	0
TSS69543	LH11406	FBXL2-AS1	-0.00689156	-0.390318	0.279914	-0.207286	-3.62944	0.683575	0	0	0
TSS34430	LH05351	IQCH-AS1	-0.0387753	-2.19612	0.149558	-0.173941	-3.0456	0.814453	0	0	0
TSS10631	LH01761	XLOC_005306	-0.0086431	-0.48952	0.315455	-0.161629	-2.83002	0.876393	0	0	0
TSS55459	LH09289	RP11-427H3.3	-0.00470552	-0.266507	0.176648	-0.141155	-2.47154	1.00157	0	0	0
TSS47655	LH07974	XLOC_023982	0.0198733	1.12557	0.100036	-0.106005	-1.85609	1.33361	0	0	0
TSS48358	LH08248	AC005253.4	-0.0154156	-0.873093	0.663774	-0.120386	-2.10789	1.17236	0	0	0
TSS23608	LH03787	XLOC_011793	-0.00435652	-0.246741	0.0912733	-0.136064	-2.3824	1.03614	0	0	0
TSS98064	LH15215	RP11-16E18.3	-0.0279963	-1.58563	2.61903	-0.0998359	-1.74807	1.41048	0	0	0
TSS41278	LH06756	XLOC_020690	-0.0110998	-0.628658	0.662315	-0.146583	-2.56658	0.960319	0	0	0
TSS8487	LH01469	XLOC_004282	-0.00186488	-0.105621	0.239159	-0.151194	-2.64732	0.930899	0	0	0
TSS8876	LH01532	XLOC_004462	-0.00941018	-0.532965	0.0924089	-0.119529	-2.09288	1.17731	0	0	0
TSS85877	LH13450	LINC00680	-0.016003	-0.906365	0.396762	-0.134197	-2.34971	1.04779	0	0	0
TSS888	LH00190	RP11-84A19.3	0.0448506	2.54021	1.02083	-0.138654	-2.42774	1.01303	0	0	0
TSS32755	LH05042	RP11-361D15.2	-0.0182031	-1.03097	0.557015	-0.102104	-1.78779	1.36941	0	0	0
TSS24660	LH03957	RP11-214K3.20	0.00388402	0.219979	0.431005	-0.083605	-1.46387	1.66731	0	0	0
TSS25025	LH03998	XLOC_012438	-0.00742228	-0.420376	0.53575	-0.165509	-2.89797	0.840639	0	0	0
TSS28750	LH04379	XLOC_014219	-0.0595965	-3.37537	0.443613	-0.160522	-2.81063	0.865672	0	0	0
TSS69924	LH11503	XLOC_034824	-0.000767705	-0.0434805	0.0427916	-0.128568	-2.25114	1.07802	0	0	0
TSS95576	LH14842	TP53TG1	-0.00513388	-0.290768	0.00715481	-0.124532	-2.18048	1.11208	0	0	0
TSS77794	LH12414	RP11-87F15.2	-0.0239962	-1.35907	1.65055	-0.103073	-1.80474	1.34299	0	0	0
TSS13751	LH02194	XLOC_006885	0.00944301	0.534825	0.195002	-0.149282	-2.61384	0.926955	0	0	0
TSS101543	LH15661	XLOC_049907	-0.00795259	-0.450412	0.0686632	-0.13786	-2.41385	1.0032	0	0	0
TSS37177	LH05890	XLOC_018514	-0.0444603	-2.5181	0.589105	-0.106158	-1.85877	1.30178	0	0	0
TSS106536	LH16411	RP11-4O1.2	-0.00918468	-0.520193	0.32985	-0.106787	-1.86978	1.29366	0	0	0
TSS73874	LH11986	XLOC_036741	-0.00918555	-0.520243	0.447076	-0.0986778	-1.72779	1.39992	0	0	0
TSS35733	LH05601	CTD-2196E14.6	0.000981063	0.0555646	0.725232	-0.0929142	-1.62687	1.48649	0	0	0
TSS18845	LH03004	XLOC_009475	-0.021047	-1.19204	0.382486	-0.105955	-1.8552	1.3029	0	0	0
TSS51925	LH08890	AC068282.3	0.0403124	2.28317	1.52525	0.103071	1.80471	1.33923	0	0	0
TSS18199	LH02843	XLOC_009146	-0.00778344	-0.440831	0.30228	-0.0912388	-1.59754	1.51227	0	0	0
TSS88626	LH13816	HLA-F-AS1	-0.00802119	-0.454297	0.172346	-0.112879	-1.97645	1.22088	0	0	0
TSS37771	LH06052	RP11-388M20.6	-0.0330595	-1.8724	1.03073	-0.122842	-2.15089	1.12154	0	0	0
TSS29123	LH04431	XLOC_014380	0.00952649	0.539552	0.121126	-0.176075	-3.08296	0.780603	0	0	0
TSS2977	LH00560	RP11-122G18.8	-0.0254611	-1.44204	0.691047	-0.0875399	-1.53277	1.5675	0	0	0
TSS37164	LH05881	RP11-20I23.6	-0.0103675	-0.587184	0.16594	-0.165883	-2.90451	0.827125	0	0	0
TSS6109	LH01046	RP4-794H19.1	-0.00492946	-0.27919	0.168922	-0.108288	-1.89605	1.26704	0	0	0
TSS54743	LH09218	XLOC_027540	-0.0165748	-0.938749	0.213363	-0.128922	-2.25735	1.06369	0	0	0
TSS70849	LH11601	RP11-723O4.2	0.0210726	1.19349	0.347093	-0.117902	-2.06439	1.16237	0	0	0
TSS95676	LH14857	XLOC_047112	-0.0464135	-2.62873	2.39727	-0.13485	-2.36114	1.01549	0	0	1
TSS55344	LH09281	XLOC_027814	-0.0134313	-0.76071	0.201222	-0.161517	-2.82806	0.847433	0	0	0
TSS50302	LH08660	CYP1B1-AS1	-0.0316665	-1.7935	0.275507	-0.138008	-2.41644	0.990975	0	0	0
TSS106374	LH16399	XLOC_052246	-0.015063	-0.853123	0.789902	-0.114578	-2.00619	1.19057	0	0	0
TSS4502	LH00746	XLOC_002285	-0.0035374	-0.200348	0.0882561	-0.111158	-1.9463	1.22627	0	0	0
TSS21857	LH03451	XLOC_010910	-0.00340208	-0.192684	0.147486	-0.110183	-1.92923	1.23708	0	0	0
TSS14263	LH02283	XLOC_007128	-0.0129487	-0.733375	0.123914	-0.127306	-2.22905	1.07042	0	0	0
TSS96179	LH14946	LINC-GCC1-4	-0.0386524	-2.18916	0.370014	-0.165096	-2.89073	0.824135	0	0	0
TSS40509	LH06592	SNORA76	0.00796447	0.451084	0.0529161	-0.136548	-2.39088	0.995857	0	0	0
TSS47718	LH07995	CTD-2587H24.5	0.0157031	0.889378	0.13397	-0.0904004	-1.58286	1.50233	0	0	0
TSS2581	LH00465	RP11-337C18.8	0.00532862	0.301797	0.847176	-0.091755	-1.60657	1.47861	0	0	0
TSS102942	LH15866	RP11-513M16.8	-0.0107101	-0.60659	0.438439	-0.085907	-1.50418	1.57562	0	0	0
TSS64847	LH10662	AC006547.15	0.0108845	0.616467	0.303579	-0.08309	-1.45486	1.62896	0	0	0
TSS39235	LH06309	CTC-297N7.10	-0.00954978	-0.540872	0.534509	-0.115901	-2.02935	1.16675	0	0	0
TSS6937	LH01174	RP5-1074L1.1	-0.000209825	-0.0118839	0.0863598	-0.12827	-2.24592	1.05383	0	0	0
TSS100869	LH15579	AC022182.3	-0.0114737	-0.649835	0.187956	-0.0797267	-1.39597	1.69458	0	0	0
TSS39726	LH06412	XLOC_019890	0.00549645	0.311303	0.666388	-0.110105	-1.92787	1.22447	0	0	0
TSS66597	LH10991	RP11-802O23.3	-0.0150519	-0.852498	0.339218	-0.108966	-1.90792	1.23618	0	0	0
TSS89210	LH13946	XLOC_043929	-0.0269288	-1.52517	1.07078	-0.0912494	-1.59772	1.47467	0	0	0
TSS55468	LH09291	XLOC_027855	-0.0171085	-0.968975	0.258096	-0.132383	-2.31794	1.01385	0	0	0
TSS8363	LH01452	RP11-134G8.8	-0.0111009	-0.628722	0.00683434	-0.146364	-2.56275	0.916739	0	0	0
TSS77352	LH12380	XLOC_038406	-0.0255324	-1.44608	0.917981	-0.106625	-1.86693	1.25793	0	0	0
TSS7536	LH01325	RUSC1-AS1	-0.101364	-5.74093	0.074873	-0.127743	-2.23671	1.04942	0	0	0
TSS45675	LH07519	RP11-108P20.3	-0.0112543	-0.637411	1.15218	-0.0981967	-1.71936	1.36373	0	0	0
TSS82694	LH13013	CKMT2-AS1	-0.0668139	-3.78414	0.350789	-0.310711	-5.44035	0.430901	0	0	0
TSS78194	LH12462	CTD-2228K2.7	-0.00413303	-0.234083	0.136814	-0.0890566	-1.55933	1.50332	0	0	0
TSS72175	LH11773	XLOC_035936	-0.045713	-2.58905	1.56647	-0.132417	-2.31854	1.01057	0	0	0
TSS27304	LH04215	LINC01050	-0.00214417	-0.121439	0.433858	-0.0949832	-1.6631	1.4076	0	0	0
TSS67869	LH11159	RP11-274H2.2	0.0249632	1.41384	0.254274	-0.126588	-2.21648	1.05447	0	0	0
TSS61258	LH10094	RP11-112L6.3	0.00342284	0.19386	0.138036	-0.107901	-1.88927	1.23618	0	0	0
TSS70327	LH11537	XLOC_035038	-0.0157641	-0.892834	0.484052	-0.126886	-2.2217	1.05113	0	0	0
TSS66517	LH10979	XLOC_033169	0.0210144	1.19019	1.84275	-0.144354	-2.52755	0.923806	0	0	0
TSS60769	LH10017	MIR663A	-0.00761943	-0.431542	0.34762	-0.117148	-2.05119	1.13709	0	0	0
TSS47341	LH07867	XLOC_023791	-0.0226355	-1.28201	0.196774	-0.0869351	-1.52218	1.53224	0	0	0
TSS65416	LH10779	XLOC_032602	0.012162	0.688819	0.795034	-0.129574	-2.26876	1.02786	0	0	0
TSS42552	LH07101	XLOC_021395	-0.00957703	-0.542415	0.157911	-0.0791627	-1.38609	1.68196	0	0	0
TSS1639	LH00319	RP4-694A7.4	-0.0206171	-1.16769	0.772417	-0.0950047	-1.66347	1.40088	0	0	0
TSS2990	LH00565	RP11-359K18.4	-0.0144415	-0.817925	0.452289	-0.123448	-2.16149	1.07127	0	0	0
TSS10378	LH01722	RP11-479G22.8	-0.0411207	-2.32895	0.0767128	-0.100417	-1.75823	1.31645	0	0	0
TSS4979	LH00818	RP3-467L1.6	-0.0303089	-1.71661	1.8176	-0.116843	-2.04585	1.13017	0	0	0
TSS49431	LH08565	CTD-2619J13.14	-0.0118077	-0.668751	0.385216	-0.10725	-1.87787	1.23077	0	0	0
TSS21370	LH03381	RP11-753N8.1	-0.0241714	-1.369	0.294265	-0.0838091	-1.46745	1.57359	0	0	0
TSS89439	LH13982	XLOC_044040	-0.0210723	-1.19347	1.18465	-0.0965101	-1.68983	1.36562	0	0	0
TSS49588	LH08587	RNASEH1-AS1	0.0392167	2.22112	0.440736	-0.116792	-2.04495	1.12844	0	0	0
TSS28952	LH04408	XLOC_014314	-0.00713162	-0.403914	0.842648	-0.0979193	-1.71451	1.34581	0	0	0
TSS68430	LH11227	AC007620.3	0.0074494	0.421912	0.269664	-0.0851749	-1.49136	1.54529	0	0	0
TSS66299	LH10913	RP11-391M1.4	-0.0107691	-0.609931	0.0525636	-0.0665525	-1.16529	1.97601	0	0	0
TSS41637	LH06835	AC010761.8	-0.00298253	-0.168922	0.280896	-0.0872379	-1.52748	1.50729	0	0	0
TSS12907	LH02073	XLOC_006441	-0.0123842	-0.701403	0.324684	-0.102934	-1.8023	1.2771	0	0	0
TSS34120	LH05284	RP11-227D13.4	0.00520699	0.294909	0.0288189	-0.0994733	-1.74172	1.32147	0	0	0
TSS37175	LH05889	ERVK13-1	-0.0490555	-2.77836	1.03984	-0.281429	-4.92765	0.466225	0	0	0
TSS13268	LH02112	RP11-38L15.8	-0.0173147	-0.980652	0.138853	-0.102245	-1.79025	1.28261	0	0	0
TSS32265	LH04942	RP11-932O9.10	-0.00873988	-0.495001	0.0625237	-0.0934413	-1.6361	1.40184	0	0	0
TSS17124	LH02667	XLOC_008561	-0.0120213	-0.68085	0.820174	-0.118003	-2.06616	1.10951	0	0	0
TSS29953	LH04560	XLOC_014815	-0.0281975	-1.59703	0.634774	-0.105549	-1.84809	1.23889	0	0	0
TSS68592	LH11239	XLOC_034153	-0.0202065	-1.14444	0.576698	-0.104242	-1.82522	1.25156	0	0	0
TSS48095	LH08145	RAB11B-AS1	0.00893576	0.506096	0.301777	-0.104961	-1.83781	1.2425	0	0	0
TSS33688	LH05176	RP11-73C9.1	-0.0181566	-1.02834	0.791366	-0.175448	-3.07198	0.743109	0	0	0
TSS76625	LH12295	RP13-514E23.2	-0.00259234	-0.146823	0.0214846	-0.0931565	-1.63111	1.39896	0	0	0
TSS20523	LH03251	XLOC_010304	-0.0166097	-0.940724	0.686222	-0.0842093	-1.47445	1.5473	0	0	0
TSS15845	LH02478	RP11-783K16.5	0.0451793	2.55882	2.21525	0.0970606	1.69947	1.34208	0	0	0
TSS24207	LH03865	XLOC_012066	-0.00751838	-0.425819	0.135593	-0.121182	-2.12183	1.07295	0	0	0
TSS100029	LH15468	XLOC_049221	-0.0185401	-1.05006	0.574143	-0.117525	-2.05779	1.10609	0	0	0
TSS51927	LH08892	AC068282.3	-0.0193512	-1.096	0.0815248	-0.225603	-3.95017	0.576069	0	0	0
TSS106332	LH16392	XLOC_052228	0.00811947	0.459863	0.00619411	-0.130265	-2.28086	0.996671	0	0	0
TSS72480	LH11823	XLOC_036089	0.00870293	0.492908	0.458108	-0.136024	-2.38171	0.953922	0	0	0
TSS67664	LH11121	XLOC_033730	-0.0100882	-0.571369	0.0596587	-0.0964873	-1.68944	1.34205	0	0	0
TSS34155	LH05300	CTD-2184D3.5	-0.0701602	-3.97367	1.42988	-0.139979	-2.45094	0.924593	0	0	1
TSS83103	LH13068	CTC-332L22.1	-0.0101814	-0.576646	0.207943	-0.131629	-2.30474	0.982865	0	0	0
TSS58471	LH09751	CAPN10-AS1	-0.0261967	-1.4837	1.03984	-0.19054	-3.33625	0.678769	0	0	0
TSS100020	LH15464	RP11-242F4.2	-0.024688	-1.39826	0.608384	-0.0915397	-1.60281	1.41241	0	0	0
TSS58352	LH09744	XLOC_029261	0.00381039	0.21581	0.0224781	-0.132597	-2.32169	0.974785	0	0	0
TSS7400	LH01280	RP11-353N4.1	-0.00464753	-0.263223	0.269179	-0.0906946	-1.58801	1.42495	0	0	0
TSS37001	LH05830	VPS9D1-AS1	-0.0254729	-1.44271	0.750807	-0.0842514	-1.47519	1.53324	0	0	0
TSS29367	LH04474	CTD-2555O16.3	-0.035245	-1.99617	0.826888	-0.126125	-2.20838	1.02373	0	0	0
TSS93288	LH14501	FEZF1-AS1	0.00950856	0.538537	0.684158	-0.140017	-2.45162	0.921448	0	0	0
TSS87130	LH13612	XLOC_042933	-0.0245121	-1.3883	0.932137	-0.108264	-1.89564	1.1888	0	0	0
TSS19204	LH03038	AP006216.11	0.0065569	0.371364	0.00300673	-0.127046	-2.22451	1.01303	0	0	0
TSS2280	LH00394	RP5-1074L1.4	0.0159376	0.902659	0.0686632	-0.132217	-2.31504	0.973172	0	0	0
TSS64370	LH10589	XLOC_032043	-0.0327738	-1.85621	0.611657	-0.193414	-3.38657	0.664437	0	0	0
TSS30119	LH04603	RP11-365N19.2	-0.0148377	-0.840364	0.103887	-0.0878315	-1.53788	1.46192	0	0	0
TSS28	LH00008	RP11-206L10.9	0.0122484	0.693715	0.00491639	-0.124406	-2.17828	1.032	0	0	0
TSS22810	LH03624	XLOC_011378	-0.000502601	-0.0284658	0.184212	-0.115812	-2.02781	1.10647	0	0	0
TSS38551	LH06170	RP11-303E16.8	-0.0106574	-0.603606	1.4659	-0.0694775	-1.21651	1.84411	0	0	0
TSS57540	LH09608	XLOC_028835	-0.00699931	-0.396421	0.0119895	-0.101145	-1.77099	1.26339	0	0	0
TSS13648	LH02175	XLOC_006832	-0.00581636	-0.329422	0.254751	-0.0906665	-1.58752	1.4076	0	0	0
TSS11993	LH01972	RP11-298J20.4	0.021596	1.22314	2.27486	-0.148321	-2.59702	0.859573	0	0	0
TSS16024	LH02522	RP11-211G23.2	-0.0106626	-0.603899	0.19855	-0.155941	-2.73043	0.817426	0	0	0
TSS48888	LH08371	CTC-246B18.10	0.0229908	1.30213	1.24726	-0.0962181	-1.68472	1.32334	0	0	0
TSS69399	LH11385	XLOC_034518	-0.00752657	-0.426283	0.394554	-0.10756	-1.88331	1.18349	0	0	0
TSS48808	LH08341	AC002116.8	0.000461735	0.0261513	0.611002	-0.0907988	-1.58983	1.40088	0	0	0
TSS83159	LH13074	XLOC_041088	-0.00282613	-0.160064	0.351318	-0.124743	-2.18418	1.01878	0	0	0
TSS5401	LH00908	XLOC_002754	-0.00595018	-0.337001	0.0712117	-0.132891	-2.32685	0.956319	0	0	0
TSS95522	LH14832	AC010091.1	-0.00825494	-0.467536	0.0830138	-0.0812134	-1.422	1.56345	0	0	0
TSS47293	LH07854	XLOC_023777	-0.014708	-0.833017	0.0935466	-0.0944074	-1.65302	1.34393	0	0	0
TSS57509	LH09601	XLOC_028820	-0.0255078	-1.44469	0.19855	-0.130333	-2.28204	0.973172	0	0	0
TSS101705	LH15686	XLOC_049984	-0.0126031	-0.713801	0.2111	-0.132728	-2.32398	0.955519	0	0	0
TSS106805	LH16467	RP11-395P17.11	-0.037358	-2.11585	1.09533	-0.173735	-3.042	0.729613	0	0	0
TSS72992	LH11873	XLOC_036308	0.0363823	2.06059	0.795034	-0.08776	-1.53662	1.44435	0	0	0
TSS46263	LH07575	SPPL2B	-0.0140377	-0.795057	0.518489	-0.217605	-3.81013	0.582481	0	0	0
TSS49419	LH08558	XLOC_025064	-0.039556	-2.24033	1.76353	-0.16613	-2.90884	0.762475	0	0	0
TSS103235	LH15905	RP11-220I1.1	0.01336	0.756674	0.212005	-0.141634	-2.47992	0.894135	0	0	0
TSS76584	LH12288	RP11-127B20.2	-0.0199093	-1.12761	1.11585	-0.117146	-2.05115	1.08056	0	0	0
TSS6902	LH01161	RP5-1160K1.3	-0.0201027	-1.13856	0.564601	-0.0880913	-1.54242	1.4356	0	0	0
TSS2120	LH00364	XLOC_001107	-0.00844865	-0.478507	0.481266	-0.124961	-2.18798	1.01103	0	0	0
TSS32504	LH04989	CTD-2036P10.3	0.00368591	0.208759	0.0675747	-0.0843205	-1.4764	1.49638	0	0	0
TSS46330	LH07601	AC007292.6	-0.0293954	-1.66487	0.000789237	-0.177201	-3.10268	0.712021	0	0	0
TSS64183	LH10551	TUG1	0.00518089	0.29343	0.168069	-0.0993735	-1.73997	1.26795	0	0	0
TSS85122	LH13330	TUCP-ZSCAN23-1	-0.00586204	-0.332009	0.131542	-0.0856695	-1.50002	1.46682	0	0	0
TSS20654	LH03282	XLOC_010363	0.0217758	1.23332	0.589546	-0.114402	-2.00311	1.0984	0	0	0
TSS26277	LH04116	LINC-SLITRK5-1	-0.0174	-0.985487	1.12617	-0.1168	-2.0451	1.07464	0	0	0
TSS69081	LH11318	ITPR1-AS1	-0.0399054	-2.26013	0.0264729	-0.147104	-2.5757	0.851976	0	0	0
TSS41632	LH06831	CTB-96E2.7	-0.00728609	-0.412663	0.436146	-0.0716837	-1.25514	1.74764	0	0	0
TSS15887	LH02486	NEAT1	-0.0432282	-2.44832	0.932927	-0.151568	-2.65387	0.826377	0	0	0
TSS62435	LH10243	XLOC_031159	-0.0271481	-1.53759	0.525859	-0.157218	-2.7528	0.794506	0	0	0
TSS103108	LH15885	TOPORS-AS1	0.0289767	1.64116	1.67452	-0.127157	-2.22645	0.982055	0	0	0
TSS94779	LH14729	XLOC_046630	0.00437008	0.247509	0.53513	-0.0959437	-1.67992	1.30105	0	0	0
TSS108491	LH16606	GS1-358P8.4	0.0220826	1.25069	0.36049	0.0809919	1.41812	1.54088	0	0	0
TSS67685	LH11128	RP11-517B11.7	-0.0231335	-1.31021	1.78506	-0.131787	-2.30751	0.946749	0	0	0
TSS11495	LH01894	XLOC_005743	0.00266837	0.151129	0.514304	-0.109836	-1.92317	1.13553	0	0	0
TSS11077	LH01825	ZNF503-AS2	-0.017717	-1.00344	0.371093	-0.166075	-2.90787	0.750256	0	0	0
TSS82816	LH13027	LINC00461	0.00922845	0.522672	0.479294	-0.125081	-2.1901	0.993415	0	0	0
TSS26737	LH04157	XLOC_013240	-0.00945818	-0.535684	0.144184	-0.101683	-1.78041	1.21909	0	0	0
TSS35807	LH05611	XLOC_017773	0.0104403	0.591311	0.383031	-0.112645	-1.97235	1.1001	0	0	0
TSS69077	LH11317	XLOC_034345	0.0216009	1.22341	0.546966	-0.124086	-2.17268	0.998302	0	0	0
TSS109230	LH16706	LINC00630	-0.0277641	-1.57248	0.497233	-0.121196	-2.12206	1.01961	0	0	0
TSS35865	LH05637	RP11-347C12.10	0.00871932	0.493837	0.544465	-0.204451	-3.57981	0.603848	0	0	0
TSS48730	LH08316	XLOC_024621	-0.0213911	-1.21153	0.671834	-0.122825	-2.1506	1.00402	0	0	0
TSS99582	LH15394	RP11-661A12.14	0.0149526	0.846872	0.833191	-0.152049	-2.66229	0.810973	0	0	0
TSS38902	LH06223	XLOC_019413	-0.020671	-1.17075	0.0372915	-0.0828326	-1.45035	1.48847	0	0	0
TSS60967	LH10058	SNHG17	-0.0150862	-0.854436	0.496631	0.0905161	1.58488	1.35995	0	0	0
TSS35473	LH05545	RP11-473I1.9	0.011196	0.634107	0.800784	-0.19054	-3.33624	0.645672	0	0	0
TSS103243	LH15908	XLOC_050685	0.026405	1.4955	1.30772	-0.096449	-1.68876	1.27527	0	0	0
TSS8976	LH01559	XLOC_004520	-0.0271109	-1.53548	1.51727	-0.09974	-1.74639	1.23167	0	0	0
TSS44761	LH07402	LINC00668	-0.0725761	-4.1105	0.121921	-0.24551	-4.29873	0.500197	0	0	0
TSS20317	LH03225	LINC00941	0.00973168	0.551174	0.09014	-0.113031	-1.9791	1.08564	0	0	0
TSS42059	LH06968	RP11-156P1.3	-0.0107374	-0.608133	0.0487023	-0.106368	-1.86244	1.15275	0	0	0
TSS48227	LH08197	CTB-5E10.3	-0.0273344	-1.54814	1.35915	-0.155476	-2.72229	0.787907	0	0	0
TSS27518	LH04256	XLOC_013623	-0.0169396	-0.959407	0.916414	-0.136196	-2.38471	0.898791	0	0	0
TSS38434	LH06154	RP11-252K23.2	-0.00624058	-0.353448	0.0311763	-0.110893	-1.94166	1.10352	0	0	0
TSS49045	LH08410	CTB-129P6.4	-0.019946	-1.12968	0.125512	-0.114219	-1.9999	1.07127	0	0	0
TSS35456	LH05543	RP11-77H9.2	0.0073327	0.415303	0.736551	-0.0731014	-1.27996	1.67358	0	0	0
TSS95473	LH14828	XLOC_047008	-0.01149	-0.650762	0.41011	-0.124046	-2.17197	0.986105	0	0	0
TSS10133	LH01702	XLOC_005069	-0.0142775	-0.808638	0.0723075	-0.100188	-1.75424	1.21999	0	0	0
TSS8001	LH01411	XLOC_004037	-0.00233123	-0.132034	0.178809	-0.106885	-1.8715	1.14317	0	0	0
TSS109955	LH16821	RP1-122K4.2	0.00984957	0.557851	0.241503	-0.0749639	-1.31257	1.62991	0	0	0
TSS84333	LH13233	LINC00847-ASTUCP1	0.00305223	0.172869	0.00587433	-0.161753	-2.83219	0.755277	0	0	0
TSS15058	LH02368	XLOC_007523	-0.00531369	-0.300952	0.0152416	-0.11323	-1.98258	1.07802	0	0	0
TSS99834	LH15443	FAM66B	0.00419083	0.237357	0.05752	-0.187666	-3.28592	0.650237	0	0	0
TSS90219	LH14073	RP13-143G15.3	-0.0128112	-0.725586	0.0455645	-0.0739626	-1.29504	1.64648	0	0	0
TSS6891	LH01157	RP5-1065J22.8	-0.0470384	-2.66412	0.198994	-0.199985	-3.50162	0.608422	0	0	0
TSS7266	LH01243	SEC22B	0.00894467	0.5066	0.0628829	-0.104991	-1.83832	1.15799	0	0	0
TSS90655	LH14133	XLOC_044632	0.0112988	0.639933	0.298765	-0.0842213	-1.47466	1.44338	0	0	0
TSS61099	LH10076	XLOC_030566	-0.0113755	-0.644272	0.0969732	-0.0954558	-1.67137	1.27344	0	0	0
TSS2584	LH00467	RP11-337C18.9	-0.0117348	-0.664627	0.3896	-0.0999954	-1.75086	1.21551	0	0	0
TSS57546	LH09610	RP11-647K16.1	0.00800002	0.453098	0.129928	-0.0729752	-1.27775	1.66417	0	0	0
TSS25645	LH04069	XLOC_012757	-0.0056628	-0.320724	0.308338	-0.0911725	-1.59637	1.33081	0	0	0
TSS111350	LH17044	XLOC_055187	0.00773516	0.438097	0.320058	0.0695487	1.21776	1.74336	0	0	0
TSS5113	LH00846	RP11-474O21.5	-0.0343757	-1.94694	0.947189	-0.106947	-1.87258	1.13363	0	0	0
TSS96230	LH14958	RP11-448A19.1	0.00465044	0.263387	0.591829	-0.211473	-3.70276	0.572509	0	0	0
TSS21427	LH03390	RP11-796E2.4	-0.00718371	-0.406865	0.548845	-0.0966477	-1.69224	1.25156	0	0	0
TSS8100	LH01424	XLOC_004092	-0.0122996	-0.696613	0.159172	-0.0994555	-1.74141	1.21372	0	0	0
TSS88688	LH13848	XXbac-BPG181B23.7	-0.0079539	-0.450486	0.0935466	-0.116127	-2.03332	1.03946	0	0	0
TSS6122	LH01048	XLOC_003124	0.0190975	1.08162	0.593423	-0.101723	-1.78111	1.18437	0	0	0
TSS11078	LH01826	ZNF503-AS2	-0.00587253	-0.332603	0.656227	-0.130692	-2.28834	0.921448	0	0	0
TSS87267	LH13636	RP11-361F15.2	0.0215636	1.2213	0.666388	-0.103064	-1.80459	1.16763	0	0	0
TSS79909	LH12662	CTD-2007H13.3	-0.01876	-1.06251	0.0473053	-0.172898	-3.02734	0.696001	0	0	0
TSS15896	LH02490	RP11-770G2.2	0.0187594	1.06248	0.927407	-0.101337	-1.77435	1.18703	0	0	0
TSS61531	LH10109	RP5-907D15.3	0.0152664	0.864643	0.101189	0.109916	1.92457	1.09329	0	0	0
TSS41251	LH06745	AC113189.5	0.0169664	0.960926	0.34236	-0.0990952	-1.7351	1.21103	0	0	0
TSS39019	LH06242	XLOC_019473	-0.0335923	-1.90257	0.205248	-0.150176	-2.62949	0.79892	0	0	0
TSS53160	LH09081	XLOC_026855	-0.00754386	-0.427262	0.000789237	-0.0775679	-1.35817	1.5463	0	0	0
TSS89222	LH13951	XLOC_043937	-0.0220604	-1.24944	0.289786	-0.161704	-2.83134	0.741683	0	0	0
TSS65583	LH10815	XLOC_032691	-0.0118105	-0.668913	0.157071	-0.153451	-2.68683	0.780603	0	0	0
TSS86240	LH13497	XLOC_042528	-0.0034249	-0.193976	0.0826412	-0.135248	-2.3681	0.885629	0	0	0
TSS24674	LH03960	XLOC_012317	-0.0763513	-4.32432	1.31793	-0.243037	-4.25544	0.492366	0	0	1
TSS87259	LH13633	XLOC_042986	-0.0171367	-0.970572	0.670227	-0.126327	-2.21192	0.947125	0	0	0
TSS17650	LH02770	XLOC_008840	-0.0099545	-0.563794	0.353968	-0.132409	-2.3184	0.903457	0	0	0
TSS72689	LH11845	XLOC_036177	-0.00637459	-0.361038	0.0291549	-0.120023	-2.10153	0.996671	0	0	0
TSS35758	LH05607	CTD-2547G23.2	-0.029394	-1.66479	0.611657	-0.143943	-2.52035	0.829371	0	0	0
TSS7475	LH01300	RP1-13P20.6	0.000201656	0.0114212	0.397315	0.0690511	1.20904	1.72738	0	0	0
TSS8252	LH01440	XLOC_004163	-0.000311008	-0.0176146	0.0476542	-0.0995731	-1.74346	1.19767	0	0	0
TSS104152	LH16053	RP11-217B7.2	-0.00754453	-0.4273	0.0410663	-0.173687	-3.04115	0.686328	0	0	0
TSS29495	LH04504	CTD-2207P18.1	-0.0196063	-1.11044	0.469832	-0.134928	-2.3625	0.882546	0	0	0
TSS36290	LH05693	RP11-413H22.2	-0.0169691	-0.961078	0.529559	-0.108624	-1.90193	1.09584	0	0	0
TSS3915	LH00664	RP11-95P13.1-AS1	-0.027397	-1.55169	0.297763	-0.105469	-1.8467	1.12844	0	0	0
TSS91788	LH14276	AC007285.6	0.00992173	0.561938	0.373794	0.0694015	1.21518	1.71464	0	0	0
TSS104588	LH16117	RP11-203J24.8	-0.0182699	-1.03475	0.831377	-0.102385	-1.7927	1.16149	0	0	0
TSS71059	LH11637	RP11-485G4.2	-0.0139591	-0.790601	0.497233	-0.123477	-2.162	0.961921	0	0	0
TSS15505	LH02425	XLOC_007741	-0.00711741	-0.403109	0.233561	-0.091624	-1.60428	1.29458	0	0	0
TSS84504	LH13251	RP11-420L9.5	-0.00662376	-0.37515	0.160436	-0.13676	-2.39458	0.8672	0	0	0
TSS34020	LH05267	XLOC_016845	-0.00121255	-0.0686752	0.138036	-0.0625692	-1.09555	1.89276	0	0	0
TSS67124	LH11037	CTD-2021J15.1	0.00561453	0.317991	0.555755	-0.0909291	-1.59211	1.30105	0	0	0
TSS31990	LH04892	XLOC_015806	0.0132332	0.74949	0.149558	-0.100637	-1.7621	1.17467	0	0	0
TSS100534	LH15545	RP11-360L9.7	-0.0202961	-1.14951	0.222939	-0.109635	-1.91965	1.07802	0	0	0
TSS84315	LH13230	XLOC_041633	-0.0162272	-0.919063	0.63145	-0.0965051	-1.68975	1.22447	0	0	0
TSS85228	LH13363	XLOC_042042	0.00141163	0.0799505	0.0241385	-0.124174	-2.17421	0.949137	0	0	0
TSS10389	LH01726	XLOC_005176	-0.00715251	-0.405097	0.0804107	-0.083526	-1.46249	1.40856	0	0	0
TSS66466	LH10959	SEMA3B	-0.0476264	-2.69742	0.249995	-0.131864	-2.30885	0.891812	0	0	0
TSS95765	LH14870	RP11-506M12.1	-0.0234501	-1.32815	0.612313	0.0741891	1.29901	1.58376	0	0	0
TSS13652	LH02177	ZSWIM8-AS1	0.00738614	0.41833	0.20331	-0.0810201	-1.41861	1.45006	0	0	0
TSS84735	LH13269	XLOC_041794	0.00644027	0.364758	0.500852	-0.0941252	-1.64807	1.24703	0	0	0
TSS71698	LH11697	RP11-15L13.4	-0.00947079	-0.536398	0.0400339	-0.111123	-1.9457	1.05614	0	0	0
TSS58237	LH09730	XLOC_029202	0.0237459	1.3449	0.978433	0.0683603	1.19695	1.7157	0	0	0
TSS52820	LH09025	AC007319.1	-0.0516917	-2.92767	1.18465	-0.1061	-1.85774	1.10352	0	0	0
TSS100158	LH15494	XLOC_049287	-0.0107038	-0.606229	0.194117	-0.13884	-2.431	0.842901	0	0	0
TSS5444	LH00915	RP1-317E23.3	-0.00418996	-0.237307	0.0770815	-0.0779746	-1.36529	1.49836	0	0	0
TSS111240	LH17034	XLOC_055128	0.00888935	0.503467	0.11554	0.0596558	1.04454	1.95761	0	0	0
TSS6962	LH01179	RP5-1180E21.5	0.0032705	0.185232	0.0745057	-0.106236	-1.86012	1.09754	0	0	0
TSS111550	LH17071	XLOC_055298	-0.0211729	-1.19917	0.135593	-0.268723	-4.70518	0.433756	0	0	0
TSS65981	LH10872	XLOC_032895	-0.000117915	-0.00667836	0.340788	-0.108391	-1.89786	1.07464	0	0	0
TSS3555	LH00620	RP11-134G8.8	-0.00828843	-0.469433	0.572867	-0.130034	-2.27682	0.895686	0	0	0
TSS32622	LH05016	XLOC_016109	0.00542061	0.307008	0.063962	-0.110798	-1.94001	1.05113	0	0	0
TSS32852	LH05053	XLOC_016231	-0.00555213	-0.314456	0.0430455	-0.139397	-2.44075	0.835374	0	0	0
TSS34231	LH05309	XLOC_016957	-0.000758	-0.0429309	0.0610892	-0.10394	-1.81993	1.11896	0	0	0
TSS9070	LH01588	RP5-1068B5.3	-0.0245352	-1.3896	0.566833	-0.131692	-2.30584	0.882715	0	0	0
TSS68313	LH11210	RP11-185E8.1	-0.0188163	-1.0657	0.294763	-0.152881	-2.67685	0.759592	0	0	0
TSS96204	LH14951	XLOC_047389	-0.00514087	-0.291164	0.198105	-0.0798176	-1.39756	1.4541	0	0	0
TSS48265	LH08212	AC004257.3	-0.0118862	-0.6732	0.900036	-0.111068	-1.94474	1.04279	0	0	0
TSS19964	LH03190	XLOC_010037	-0.0292992	-1.65942	0.378131	-0.113789	-1.99238	1.01714	0	0	0
TSS56997	LH09510	FMNL2-ASTUCP1	-0.0535388	-3.03228	1.45222	-0.0629301	-1.10187	1.83533	0	0	0
TSS86868	LH13577	XLOC_042826	-0.0289911	-1.64197	0.168496	-0.120558	-2.1109	0.957118	0	0	0
TSS95295	LH14785	RP5-1132H15.1	-0.00180866	-0.102437	0.123116	-0.103878	-1.81884	1.10951	0	0	0
TSS80482	LH12730	XLOC_039865	0.00564552	0.319746	0.347856	-0.0819391	-1.4347	1.40625	0	0	0
TSS79571	LH12616	XLOC_039436	0.00484216	0.274246	0.228002	-0.0683124	-1.19611	1.68616	0	0	0
TSS86880	LH13580	XLOC_042835	-0.013269	-0.75152	0.121524	-0.141203	-2.47237	0.815196	0	0	0
TSS67524	LH11098	RP11-71H17.9	-0.0806428	-4.56737	0.222481	-0.19656	-3.44164	0.585054	0	0	0
TSS105560	LH16279	XLOC_051830	0.00954222	0.540443	0.773868	-0.0712762	-1.248	1.60932	0	0	0
TSS68286	LH11207	RP11-379K17.12	0.0208626	1.1816	0.532651	-0.0943339	-1.65173	1.21551	0	0	0
TSS86784	LH13568	XLOC_042784	-0.0253975	-1.43844	1.11928	-0.120176	-2.10421	0.953922	0	0	0
TSS42571	LH07112	XLOC_021408	0.00908376	0.514477	0.109709	-0.0893227	-1.56399	1.28261	0	0	0
TSS62977	LH10326	LINC-BTG3-5	-0.0223836	-1.26774	1.97336	-0.0674529	-1.18106	1.69563	0	0	0
TSS109567	LH16765	XLOC_054209	0.00270065	0.152957	0.0664883	-0.120887	-2.11666	0.945954	0	0	0
TSS36489	LH05727	XLOC_018142	-0.00825175	-0.467355	0.204351	-0.103908	-1.81937	1.09925	0	0	0
TSS49074	LH08424	AC007193.8	0.00193858	0.109796	0.1218	-0.0973422	-1.7044	1.17329	0	0	0
TSS83221	LH13081	XLOC_041120	-0.0104739	-0.593213	0.408432	-0.0970771	-1.69976	1.17555	0	0	0
TSS510	LH00127	XLOC_000287	-0.0287448	-1.62802	0.070118	-0.102401	-1.79299	1.1138	0	0	0
TSS6666	LH01122	RP4-717I23.3	-0.00735645	-0.416648	0.976013	-0.108161	-1.89383	1.0528	0	0	0
TSS39097	LH06274	AC012146.7	-0.00667567	-0.378091	0.95356	-0.0862681	-1.5105	1.31961	0	0	0
TSS83013	LH13058	XLOC_041015	-0.0111695	-0.63261	0.888421	-0.137144	-2.40131	0.829371	0	0	0
TSS44913	LH07429	RP11-78A19.3	-0.0547864	-3.10294	1.46725	-0.137848	-2.41364	0.823527	0	0	0
TSS106818	LH16477	XLOC_052476	0.003714	0.21035	0.453372	-0.113592	-1.98892	0.998954	0	0	0
TSS18510	LH02933	AP000487.6	-0.00462256	-0.261809	0.133564	-0.143605	-2.51443	0.790104	0	0	0
TSS97830	LH15187	XLOC_048217	0.00547029	0.309821	0.0452171	-0.0845856	-1.48104	1.34017	0	0	0
TSS100349	LH15517	RP11-473J6.1	-0.0163816	-0.927807	0.500248	-0.0941024	-1.64768	1.2039	0	0	0
TSS71784	LH11712	XLOC_035724	0.0268375	1.52	0.374335	-0.119831	-2.09816	0.945158	0	0	0
TSS65164	LH10733	RP3-430N8.11	-0.00992059	-0.561873	0.876107	-0.0922173	-1.61467	1.22807	0	0	0
TSS94489	LH14687	XLOC_046498	0.000535559	0.0303325	0.19855	-0.10555	-1.84811	1.07211	0	0	0
TSS90717	LH14141	XLOC_044660	-0.026812	-1.51856	0.173634	-0.0966212	-1.69178	1.17027	0	0	0
TSS38370	LH06135	RP11-529K1.2	-0.0151245	-0.856606	0.13235	-0.129438	-2.26639	0.873323	0	0	0
TSS40117	LH06504	XLOC_020102	-0.00966399	-0.54734	0.524628	-0.0987804	-1.72958	1.14404	0	0	0
TSS85693	LH13432	XLOC_042264	0.00835616	0.473269	0.527243	-0.159339	-2.78994	0.708525	0	0	0
TSS22711	LH03609	XLOC_011326	-0.0268564	-1.52107	2.15688	-0.128356	-2.24744	0.879467	0	0	0
TSS18304	LH02880	LINC-RELA-1	-0.00528948	-0.299581	0.205248	-0.0914407	-1.60107	1.23437	0	0	0
TSS17825	LH02784	XLOC_008939	0.00839942	0.475718	0.774593	-0.0962648	-1.68554	1.17203	0	0	0
TSS85865	LH13449	RP1-71H19.2	-0.0115701	-0.655295	0.811261	-0.0720902	-1.26226	1.56447	0	0	0
TSS44603	LH07370	CTD-2286N8.2	-0.00548068	-0.31041	1.49939	-0.123606	-2.16426	0.912041	0	0	0
TSS2145	LH00371	RP11-421L21.3	0.0109349	0.619319	0.24621	-0.103753	-1.81665	1.08649	0	0	0
TSS57406	LH09586	AC074286.1	-0.00255911	-0.144941	0.151637	-0.115577	-2.02369	0.972367	0	0	0
TSS62314	LH10213	XLOC_031108	-0.0106428	-0.602776	0.168922	-0.082628	-1.44677	1.35995	0	0	0
TSS85172	LH13346	XLOC_042008	-0.031563	-1.78764	0.561435	-0.106102	-1.85777	1.05698	0	0	0
TSS42129	LH06994	XLOC_021184	0.00357821	0.202659	0.00491639	-0.0846746	-1.4826	1.32334	0	0	0
TSS63744	LH10425	XLOC_031711	-0.00428299	-0.242576	0.00552276	-0.141245	-2.47311	0.79308	0	0	0
TSS15425	LH02414	RP1-65P5.5	0.0121714	0.689355	0.00908245	-0.112683	-1.97301	0.992601	0	0	0
TSS67147	LH11042	XLOC_033485	-0.0145429	-0.823667	0.984901	-0.0963527	-1.68708	1.16062	0	0	0
TSS60101	LH09947	CTD-3184A7.4	-0.108751	-6.15934	0.45276	-0.507221	-8.88113	0.220459	0	0	0
TSS108229	LH16566	ARSD-AS1	-0.00634773	-0.359517	0.273067	-0.107018	-1.87383	1.04445	0	0	0
TSS102493	LH15780	JRK	0.0303586	1.71942	0.138036	-0.0958005	-1.67741	1.16588	0	0	0
TSS108659	LH16616	XLOC_053693	0.0144424	0.817974	0.750091	-0.10998	-1.92569	1.01549	0	0	0
TSS13632	LH02166	RP11-442H21.2	0.0194099	1.09932	2.03747	-0.167629	-2.93508	0.665796	0	0	0
TSS87807	LH13699	XXyac-YX65C7_A.2	-0.00320138	-0.181317	0.305304	-0.118335	-2.07198	0.941187	0	0	0
TSS64806	LH10653	XXbac-B461K10.4	-0.00355113	-0.201126	0.225236	-0.0879713	-1.54032	1.26522	0	0	0
TSS41993	LH06946	AC015936.3	0.030051	1.702	0.301274	0.0529228	0.926646	2.10076	0	0	0
TSS62792	LH10298	MCM3AP-AS1	-0.0476616	-2.69942	0.121126	-0.158316	-2.77202	0.702251	0	0	0
TSS18347	LH02898	XLOC_009226	-0.035956	-2.03644	0.398922	-0.202281	-3.54182	0.549158	0	0	0
TSS42066	LH06969	XLOC_021143	-0.0202723	-1.14817	0.803129	-0.117261	-2.05316	0.946749	0	0	0
TSS57547	LH09611	XLOC_028841	-0.00180345	-0.102142	0.196774	-0.0912352	-1.59747	1.2164	0	0	0
TSS31542	LH04834	RP11-471B22.2	0.00702553	0.397905	0.146659	-0.136231	-2.38532	0.814453	0	0	0
TSS47494	LH07920	XLOC_023897	-0.0373933	-2.11785	0.216087	-0.164388	-2.87834	0.67466	0	0	0
TSS10282	LH01715	PTCHD3P1	-0.0162853	-0.922354	0.121524	-0.0796654	-1.39489	1.39131	0	0	0
TSS100209	LH15502	XLOC_049317	-0.068471	-3.878	0.318521	-0.346878	-6.07362	0.319364	0	0	0
TSS92459	LH14355	XLOC_045468	-0.00363191	-0.205701	0.313416	-0.15457	-2.70642	0.714823	0	0	0
TSS95798	LH14881	XLOC_047187	-0.00996212	-0.564225	0.0473053	-0.104916	-1.83702	1.05196	0	0	0
TSS8875	LH01531	XLOC_004461	-0.0842659	-4.77258	0.471601	-0.228239	-3.99632	0.483392	0	0	0
TSS57549	LH09614	XLOC_028842	-0.00430711	-0.243942	0.350789	-0.0899458	-1.5749	1.22627	0	0	0
TSS27500	LH04249	XLOC_013611	-0.0133071	-0.753677	0.0965915	-0.104931	-1.83729	1.05029	0	0	0
TSS5182	LH00850	XLOC_002629	-0.00668512	-0.378626	0.147072	-0.119174	-2.08667	0.924593	0	0	0
TSS4690	LH00785	XLOC_002370	0.00705071	0.399332	2.05578	-0.118829	-2.08062	0.926168	0	0	0
TSS80123	LH12680	XLOC_039692	-0.0118505	-0.67118	0.40955	-0.0860614	-1.50688	1.27802	0	0	0
TSS43819	LH07307	RP11-549B18.1	-0.0158468	-0.897516	0.058232	0.0865452	1.51535	1.26978	0	0	0
TSS94830	LH14738	AC004988.1	-0.0101719	-0.576107	0.106597	-0.146601	-2.56689	0.748824	0	0	0
TSS51643	LH08857	AC079922.3-AS1	0.00952627	0.53954	0.219277	-0.117512	-2.05757	0.932478	0	0	0
TSS65980	LH10871	XLOC_032895	0.0223471	1.26567	0.98571	-0.118771	-2.07961	0.919877	0	0	0
TSS66427	LH10946	XLOC_033117	-0.0545711	-3.09075	0.879178	-0.122043	-2.13691	0.894911	0	0	0
TSS7908	LH01397	GAS5-AS1	0.00520707	0.294913	1.00933	-0.109746	-1.92158	0.995042	0	0	0
TSS32437	LH04966	LINC00984	-0.0243942	-1.38162	0.187517	-0.139817	-2.44811	0.780603	0	0	0
TSS31397	LH04825	RP11-114N19.3	-0.0101423	-0.574428	0.0504538	-0.0579366	-1.01443	1.88276	0	0	0
TSS7130	LH01203	XLOC_003612	-0.00623918	-0.353369	0.509336	-0.097674	-1.71021	1.11552	0	0	0
TSS35661	LH05584	RP11-626G11.1	0.00494799	0.28024	0.126713	-0.11322	-1.98241	0.96112	0	0	0
TSS33809	LH05203	XLOC_016744	-0.0273764	-1.55052	1.76138	-0.0699619	-1.22499	1.55537	0	0	0
TSS30349	LH04648	LINC00641	-0.0196144	-1.1109	0.645463	-0.0759775	-1.33032	1.43172	0	0	0
TSS803	LH00176	RP11-242O24.5	0.0188686	1.06866	1.52825	-0.109131	-1.91082	0.996671	0	0	0
TSS14657	LH02320	LINC00959	0.00516455	0.292505	0.0106952	-0.1216	-2.12914	0.894135	0	0	0
TSS33996	LH05253	XLOC_016828	-0.0144582	-0.818873	0.468654	-0.118779	-2.07974	0.915172	0	0	0
TSS88272	LH13757	RP1-223E5.4	-0.008607	-0.487475	0.367523	-0.121694	-2.1308	0.893103	0	0	0
TSS110487	LH16919	RP11-357C3.3	-0.0445931	-2.52563	0.321084	-0.187427	-3.28173	0.579272	0	0	0
TSS37016	LH05839	AC137934.1	-0.0252676	-1.43108	0.34236	-0.0994196	-1.74078	1.09158	0	0	0
TSS34475	LH05357	RP11-253M7.1	-0.00295549	-0.16739	0.956753	-0.166639	-2.91775	0.650633	0	0	0
TSS66179	LH10900	RP11-1024P17.1	0.0013725	0.0777347	0.0268074	-0.138042	-2.41703	0.784981	0	0	0
TSS40590	LH06609	XLOC_020334	-0.01312	-0.74308	0.00779643	-0.176415	-3.08891	0.613667	0	0	0
TSS102552	LH15793	XLOC_050341	-0.000366133	-0.0207367	0.523398	-0.0999446	-1.74997	1.0831	0	0	0
TSS100316	LH15514	RP11-1002K11.1	0.00450295	0.255034	0.0448698	-0.0770562	-1.34921	1.40472	0	0	0
TSS24659	LH03956	RP11-214K3.21	-0.04132	-2.34024	0.747232	-0.110006	-1.92615	0.982865	0	0	0
TSS63919	LH10470	XXbac-B444P24.13	-0.019973	-1.13121	0.0462601	-0.198552	-3.47652	0.54445	0	0	0
TSS540	LH00130	RP5-930J4.2	-0.0263113	-1.4902	0.0427916	-0.171389	-3.00091	0.629515	0	0	0
TSS46569	LH07686	XLOC_023351	0.0368619	2.08775	1.46786	0.0414556	0.725863	2.60171	0	0	0
TSS30186	LH04613	RP11-982M15.6	-0.000244485	-0.0138469	0.301274	-0.100261	-1.75551	1.07548	0	0	0
TSS14098	LH02251	XLOC_007050	-0.0125664	-0.711722	0.652182	-0.0740423	-1.29644	1.45507	0	0	0
TSS22723	LH03611	RP11-174G6.5	-0.0271118	-1.53553	0.320058	-0.0581202	-1.01765	1.85181	0	0	0
TSS37330	LH05940	RP11-473I1.5	-0.0198272	-1.12296	0.384123	-0.106571	-1.86599	1.00893	0	0	0
TSS61018	LH10065	XLOC_030515	-0.00728467	-0.412582	0.158331	-0.129506	-2.26757	0.829371	0	0	0
TSS48961	LH08393	XLOC_024756	-0.00987786	-0.559453	0.0693901	0.0939758	1.64546	1.1423	0	0	0
TSS48209	LH08192	CTC-425F1.4	0.00683881	0.38733	0.228002	-0.123906	-2.16952	0.864908	0	0	0
TSS100621	LH15561	XLOC_049503	0.018243	1.03323	0.953951	-0.0714268	-1.25064	1.50034	0	0	0
TSS9472	LH01635	RP11-488L18.10	0.011456	0.648832	0.261935	-0.0685714	-1.20064	1.56143	0	0	0
TSS85278	LH13377	HCG25	-0.0103868	-0.588278	0.669109	-0.0811877	-1.42155	1.31868	0	0	0
TSS33441	LH05148	RP11-4F5.2	0.0164498	0.93167	0.0424461	-0.182764	-3.2001	0.585698	0	0	0
TSS64876	LH10675	AC007308.7	-0.00844	-0.478017	0.210649	-0.106589	-1.8663	1.00402	0	0	0
TSS49005	LH08402	RP11-15A1.3	-0.031859	-1.8044	0.443037	-0.165257	-2.89355	0.646876	0	0	0
TSS6922	LH01166	RP5-1028L10.1	-0.0215678	-1.22154	0.990576	-0.18672	-3.26935	0.572236	0	0	0
TSS103327	LH15923	RP11-374M1.4, RP11-374M1.2	-0.00828219	-0.469079	0.206145	-0.105759	-1.85178	1.00975	0	0	0
TSS23257	LH03692	XLOC_011603	0.00688359	0.389867	0.0992688	-0.0978253	-1.71286	1.09158	0	0	0
TSS18338	LH02890	RP11-867G23.4	-0.0095398	-0.540306	0.329332	-0.105804	-1.85256	1.00893	0	0	0
TSS62728	LH10285	BX322557.10	0.00944023	0.534667	0.233561	-0.0876956	-1.5355	1.21551	0	0	0
TSS73828	LH11979	XLOC_036727	-0.0196759	-1.11439	0.925046	-0.105006	-1.83859	1.01467	0	0	0
TSS69204	LH11349	XLOC_034405	-0.0134756	-0.763219	0.0158948	-0.165428	-2.89655	0.643521	0	0	0
TSS32445	LH04969	XLOC_016016	-0.0479838	-2.71766	0.742239	-0.0915819	-1.60354	1.16237	0	0	0
TSS18851	LH03005	RP11-685N10.1	0.00740857	0.4196	0.149143	-0.104818	-1.83529	1.01467	0	0	0
TSS77340	LH12379	SMARCA5-AS1	-0.00800024	-0.45311	0.194559	-0.174715	-3.05916	0.608422	0	0	0
TSS40704	LH06617	XLOC_020374	0.0295236	1.67213	1.20149	-0.0821929	-1.43915	1.29273	0	0	0
TSS24974	LH03994	RP13-977J11.2	0.0015135	0.0857201	0.269169	-0.165626	-2.90001	0.641432	0	0	0
TSS41037	LH06692	XLOC_020542	0.00590316	0.334338	0.00619692	-0.162199	-2.84	0.654899	0	0	0
TSS32174	LH04920	SNORD109A	-0.0315312	-1.78583	0.862348	-0.105627	-1.84947	1.0032	0	0	0
TSS105690	LH16308	XLOC_051903	-0.000975563	-0.055253	0.0593016	-0.124025	-2.17161	0.854252	0	0	0
TSS69784	LH11465	RP13-131K19.2	0.00986842	0.558919	0.869215	-0.0881478	-1.54341	1.20034	0	0	0
TSS24752	LH03970	RP11-575F12.1	-0.0284044	-1.60874	0.971986	-0.123612	-2.16437	0.855011	0	0	0
TSS22885	LH03638	RP11-283G6.3	-0.00731231	-0.414148	0.290001	0.078854	1.38069	1.33933	0	0	0
TSS66368	LH10925	XLOC_033087	-0.0147025	-0.832708	0.102729	-0.106355	-1.86221	0.992601	0	0	0
TSS25589	LH04055	XLOC_012731	-0.00723438	-0.409734	0.536371	-0.109322	-1.91416	0.96513	0	0	0
TSS104082	LH16043	XLOC_051105	-0.0180076	-1.0199	0.759419	-0.0779177	-1.36429	1.35334	0	0	0
TSS39040	LH06245	RP1-59D14.1	0.0196144	1.1109	0.744377	-0.125879	-2.20407	0.836123	0	0	0
TSS31264	LH04797	XLOC_015439	0.00416537	0.235915	0.203456	-0.0833674	-1.45971	1.26248	0	0	0
TSS73264	LH11911	RP11-646I6.6	-0.0268069	-1.51827	0.601209	-0.111389	-1.95035	0.943772	0	0	0
TSS3609	LH00630	XLOC_001870	-0.0213698	-1.21032	1.87581	-0.0913923	-1.60022	1.15014	0	0	0
TSS66447	LH10954	XLOC_033129	-0.0119951	-0.679368	0.692428	-0.139421	-2.44117	0.753841	0	0	0
TSS88554	LH13795	RP1-86C11.7	-0.0177967	-1.00795	0.916442	-0.0707857	-1.23942	1.48255	0	0	0
TSS46685	LH07712	CTD-3222D19.11	-0.0122928	-0.696227	0.438439	-0.106488	-1.86455	0.984484	0	0	0
TSS22656	LH03595	XLOC_011294	0.00576527	0.326528	0.294265	-0.10723	-1.87753	0.975591	0	0	0
TSS41167	LH06723	RP11-235E17.6	-0.0592203	-3.35407	0.773142	-0.235176	-4.1178	0.444672	0	0	0
TSS69929	LH11506	XLOC_034826	-0.0285565	-1.61736	0.161703	-0.0999873	-1.75072	1.04362	0	0	0
TSS58161	LH09714	XLOC_029158	-0.0382094	-2.16407	1.79913	-0.0992429	-1.73768	1.05113	0	0	0
TSS13955	LH02230	RP11-80H5.7	-0.00390762	-0.221316	0.0715323	-0.102088	-1.7875	1.02143	0	0	0
TSS29475	LH04496	RP1-240K6.3	0.0139493	0.790049	0.19147	-0.120498	-2.10984	0.864908	0	0	0
TSS98997	LH15329	XLOC_048754	-0.0227615	-1.28914	0.142539	-0.0815271	-1.42749	1.2771	0	0	0
TSS66516	LH10978	XLOC_033168	-0.00630481	-0.357086	0.021154	-0.0874601	-1.53137	1.18968	0	0	0
TSS58284	LH09735	XLOC_029225	0.00671141	0.380115	0.0278121	-0.0905165	-1.58489	1.14926	0	0	0
TSS39143	LH06282	SENP3-EIF4A1	0.0101216	0.573259	0.12982	-0.108934	-1.90737	0.954692	0	0	0
TSS5205	LH00861	RP11-169K16.9	-0.0296207	-1.67763	1.05986	-0.104665	-1.83262	0.993415	0	0	0
TSS36306	LH05696	RP11-407G23.4	-0.00157307	-0.0890943	0.19855	-0.0855228	-1.49745	1.21461	0	0	0
TSS65484	LH10796	XLOC_032648	0.0234106	1.32591	0.51238	-0.0969821	-1.6981	1.07042	0	0	0
TSS30909	LH04727	XLOC_015253	-0.00111212	-0.0629873	0.563967	-0.108085	-1.8925	0.960319	0	0	0
TSS4165	LH00700	XLOC_002126	-0.0390528	-2.21183	1.24364	-0.167226	-2.92803	0.620249	0	0	0
TSS57917	LH09671	RP11-378A13.1	-0.0144816	-0.820194	0.709795	-0.0878018	-1.53736	1.17996	0	0	0
TSS68820	LH11257	TMEM44-AS1	-0.0147355	-0.834578	1.33659	-0.116651	-2.04248	0.887946	0	0	0
TSS23194	LH03678	XLOC_011567	-0.0513343	-2.90742	1.3819	-0.145017	-2.53917	0.714122	0	0	0
TSS69308	LH11368	FGD5-AS1	-0.0223373	-1.26512	0.541969	-0.121838	-2.13332	0.849703	0	0	0
TSS82044	LH12941	CTD-2127H9.1	-0.0247999	-1.40459	0.01786	-0.107095	-1.87516	0.96513	0	0	0
TSS30963	LH04738	RP11-349A22.5	0.0297056	1.68244	0.971986	-0.142886	-2.50185	0.722554	0	0	0
TSS58297	LH09738	XLOC_029232	-0.0322792	-1.8282	0.58054	-0.0857843	-1.50203	1.20301	0	0	0
TSS61547	LH10118	GNAS-AS1	0.00595555	0.337305	0.11049	-0.0951427	-1.66589	1.0831	0	0	0
TSS71822	LH11717	XLOC_035751	-0.00723096	-0.40954	0.264343	-0.0619165	-1.08412	1.66417	0	0	0
TSS79096	LH12558	CTD-2636A23.2	-0.00739001	-0.418549	0.394554	-0.0967877	-1.69469	1.06453	0	0	0
TSS8746	LH01509	XLOC_004403	-0.0426358	-2.41477	1.51428	-0.109914	-1.92453	0.937224	0	0	0
TSS7700	LH01361	XLOC_003905	-0.00735786	-0.416728	0.603163	-0.147423	-2.58129	0.698082	0	0	0
TSS29102	LH04424	XLOC_014372	-0.0181219	-1.02637	0.877642	-0.0759699	-1.33019	1.35428	0	0	0
TSS36736	LH05774	RP11-483P21.3	-0.01706	-0.966231	1.0299	-0.0998313	-1.74799	1.02951	0	0	0
TSS43607	LH07290	RP11-13N13.2	-0.0257883	-1.46058	1.4571	-0.118938	-2.08253	0.863382	0	0	0
TSS69765	LH11456	XLOC_034724	-0.011275	-0.638586	0.398422	-0.0798765	-1.39859	1.28537	0	0	0
TSS104461	LH16082	PSMD5-AS1	0.0209586	1.18703	0.993013	-0.103122	-1.80561	0.995042	0	0	0
TSS47694	LH07986	XLOC_023998	0.0160695	0.910129	0.518818	-0.204045	-3.5727	0.501731	0	0	0
TSS42002	LH06951	AC002117.1	-0.00797369	-0.451607	0.0195041	-0.0814039	-1.42533	1.25611	0	0	0
TSS76220	LH12253	XLOC_037859	-0.030604	-1.73332	0.65893	-0.145604	-2.54943	0.702251	0	0	0
TSS15247	LH02402	XLOC_007621	-0.0190629	-1.07967	0.65308	-0.0970886	-1.69996	1.05295	0	0	0
TSS79537	LH12612	CTC-365E16.1	-0.00721139	-0.408432	0.44939	-0.0937916	-1.64223	1.08903	0	0	0
TSS29199	LH04450	XLOC_014416	-0.023596	-1.33641	0.951965	-0.0807211	-1.41338	1.26248	0	0	0
TSS19542	LH03091	RP11-890B15.3	-0.0230046	-1.30291	0.410076	-0.094648	-1.65723	1.07599	0	0	0
TSS71513	LH11677	SEC62-AS1	0.00380798	0.215673	0.237756	-0.0957801	-1.67705	1.06201	0	0	0
TSS34009	LH05260	RP11-23P13.4	0.0306167	1.73404	1.14435	-0.128471	-2.24944	0.79157	0	0	0
TSS91104	LH14168	XLOC_044818	0.0520763	2.94945	0.329434	-0.107838	-1.88817	0.942097	0	0	0
TSS32429	LH04961	SRP14-AS1	-0.00699311	-0.396069	0.583107	-0.0960161	-1.68118	1.05614	0	0	0
TSS26393	LH04128	XLOC_013072	-0.0293553	-1.6626	0.940045	-0.102716	-1.79849	0.986916	0	0	0
TSS60810	LH10024	HM13-AS1	-0.069578	-3.94069	1.52026	-0.168565	-2.95148	0.601241	0	0	1
TSS48362	LH08249	XLOC_024440	-0.031941	-1.80905	0.838132	-0.103367	-1.8099	0.979629	0	0	0
TSS93426	LH14521	RP11-775D22.3	-0.0183831	-1.04117	1.04317	-0.110628	-1.93702	0.915172	0	0	0
TSS43017	LH07182	BAIAP2-AS1	-0.0690368	-3.91004	0.196774	-0.126537	-2.21559	0.800061	0	0	0
TSS96519	LH15013	RP5-1136G13.2	0.0123569	0.69986	0.0785587	-0.130173	-2.27925	0.776962	0	0	0
TSS41973	LH06939	ASB16-AS1	0.0227386	1.28785	0.532651	-0.132692	-2.32336	0.761754	0	0	0
TSS82111	LH12951	XLOC_040622	-0.0035529	-0.201226	0.192793	-0.0853743	-1.49485	1.1826	0	0	0
TSS5924	LH01018	RP11-269F19.2	-0.00500397	-0.28341	0.416281	0.072868	1.27587	1.38463	0	0	0
TSS102695	LH15841	RP11-509J21.1	0.0238452	1.35053	1.56546	-0.104445	-1.82876	0.96513	0	0	0
TSS69147	LH11333	SETD5-AS1	-0.0582255	-3.29772	0.490026	-0.185518	-3.24832	0.5432	0	0	0
TSS37197	LH05897	TUCP-FLYWCH2-1	0.0259707	1.47091	0.496631	-0.12305	-2.15453	0.818915	0	0	0
TSS69864	LH11488	RP11-884K10.7	-0.0195862	-1.1093	0.101573	-0.106584	-1.86622	0.944364	0	0	0
TSS45201	LH07473	XLOC_022643	0.0247459	1.40154	0.396762	-0.0767886	-1.34452	1.31031	0	0	0
TSS77808	LH12416	RP11-624A4.1	-0.0229324	-1.29882	1.46688	-0.0832435	-1.45754	1.20657	0	0	0
TSS36479	LH05722	RP11-311C24.1	-0.0206364	-1.16879	0.585679	-0.106725	-1.86869	0.939601	0	0	0
TSS55951	LH09379	XLOC_028097	-0.0135902	-0.769707	0.187438	0.0577699	1.01152	1.73516	0	0	0
TSS46397	LH07623	CTC-232P5.1	0.0327459	1.85463	2.17712	-0.102491	-1.79456	0.978013	0	0	0
TSS41787	LH06877	RP11-686D22.8	-0.0230533	-1.30567	0.634774	-0.114334	-2.00192	0.876393	0	0	0
TSS47814	LH08020	ERVK3-1	-0.00921679	-0.522012	0.266274	-0.0804876	-1.40929	1.24431	0	0	0
TSS36551	LH05745	RP5-991G20.1	0.0359517	2.0362	0.133564	-0.0369698	-0.647318	2.70604	0	0	0
TSS15892	LH02488	MALAT1	-0.0299631	-1.69702	0.444766	-0.0975084	-1.70731	1.02538	0	0	0
TSS96787	LH15062	XLOC_047692	-0.00905465	-0.512829	0.192793	-0.0689205	-1.20676	1.44922	0	0	0
TSS22577	LH03571	RP11-273B20.1	-0.0157281	-0.890792	0.496631	-0.114165	-1.99896	0.874857	0	0	0
TSS41099	LH06704	XLOC_020571	-0.0253745	-1.43714	0.946394	-0.0972663	-1.70307	1.02666	0	0	0
TSS81218	LH12835	CTC-205M6.5	-0.0181058	-1.02546	0.966361	-0.186123	-3.25889	0.536348	0	0	0
TSS92982	LH14456	RP11-132A1.4	0.00843706	0.47785	0.382116	-0.0559493	-0.979639	1.78382	0	0	0
TSS82872	LH13031	LUCAT1	0.00500597	0.283524	0.0400339	-0.124186	-2.17441	0.802606	0	0	0
TSS33953	LH05229	XLOC_016801	0.00363348	0.20579	0.405085	-0.0746825	-1.30765	1.33455	0	0	0
TSS12846	LH02062	XLOC_006407	-0.000903916	-0.0511952	0.481671	-0.165148	-2.89164	0.602544	0	0	0
TSS38720	LH06189	XLOC_019335	-0.0548859	-3.10858	0.454031	-0.19559	-3.42466	0.508684	0	0	0
TSS15861	LH02480	AP001092.4	0.00680553	0.385445	0.370553	-0.11919	-2.08694	0.83387	0	0	0
TSS96245	LH14961	XLOC_047415	-0.017259	-0.977501	0.742951	-0.10066	-1.7625	0.986916	0	0	0
TSS12875	LH02065	RP13-16H11.2	0.0156959	0.888971	0.56587	-0.093024	-1.62879	1.0679	0	0	0
TSS61674	LH10125	RP11-157P1.4	-0.00989134	-0.560217	0.209295	-0.101922	-1.78458	0.973978	0	0	0
TSS22313	LH03525	XLOC_011124	0.0120947	0.685006	0.103887	-0.0697666	-1.22157	1.42108	0	0	0
TSS89144	LH13939	TRAM2-AS1	0.027033	1.53107	0.829879	-0.0818722	-1.43353	1.21014	0	0	0
TSS50318	LH08661	XLOC_025460	-0.00628182	-0.355784	0.0950671	-0.113773	-1.99209	0.870259	0	0	0
TSS74077	LH12013	XLOC_036846	-0.141131	-7.99324	0.602511	-0.413998	-7.24886	0.238929	0	0	0
TSS37734	LH06034	XLOC_018815	-0.00506639	-0.286946	0.180542	-0.0875695	-1.53329	1.1293	0	0	0
TSS31988	LH04890	XLOC_015804	-0.0385104	-2.18112	0.176648	-0.147312	-2.57935	0.671245	0	0	0
TSS75795	LH12190	XLOC_037640	-0.0641758	-3.63473	0.337128	-0.20827	-3.64667	0.474482	0	0	0
TSS7644	LH01351	RP11-536C5.7	-0.0437658	-2.47876	0.0198336	-0.168436	-2.94921	0.585054	0	0	0
TSS44748	LH07399	RP11-835E18.5, LINC00526	0.00528158	0.299134	0.117166	-0.126432	-2.21375	0.779145	0	0	0
TSS6329	LH01079	XLOC_003217	-0.0157732	-0.89335	0.690356	-0.106527	-1.86523	0.923806	0	0	0
TSS79882	LH12659	CTD-2260A17.1	0.00627807	0.355572	0.00843898	-0.128156	-2.24393	0.767532	0	0	0
TSS24649	LH03950	RP11-338K17.8	-0.0119603	-0.677396	0.524628	-0.0958789	-1.67878	1.02538	0	0	0
TSS94219	LH14632	XLOC_046359	0.0062182	0.352181	0.395105	-0.109686	-1.92054	0.895686	0	0	0
TSS6954	LH01176	XLOC_003530	0.00480573	0.272183	0.117166	-0.0925061	-1.61973	1.06201	0	0	0
TSS110592	LH16929	XLOC_054775	0.00635698	0.360041	0.320571	-0.0873866	-1.53009	1.12412	0	0	0
TSS18238	LH02858	C11orf95	-0.00542124	-0.307043	0.0483527	-0.106583	-1.8662	0.921448	0	0	0
TSS18527	LH02937	XLOC_009318	-0.0529186	-2.99716	0.555755	-0.224309	-3.92751	0.437766	0	0	0
TSS24412	LH03888	XLOC_012176	-0.0196267	-1.1116	1.80455	-0.0905728	-1.58588	1.08394	0	0	0
TSS90479	LH14111	RP1-111D6.3	-0.0135711	-0.768627	1.07247	-0.0727154	-1.2732	1.34769	0	0	0
TSS48254	LH08209	CTC-548K16.5	0.0130781	0.740707	0.973596	-0.084055	-1.47175	1.16588	0	0	0
TSS73397	LH11918	RP11-584P21.2	0.00973952	0.551618	0.0218155	-0.0776266	-1.3592	1.26157	0	0	0
TSS108783	LH16634	XLOC_053748	-0.00647953	-0.366981	0.131138	-0.104986	-1.83823	0.932478	0	0	0
TSS25593	LH04058	TPT1-AS1	-0.00982913	-0.556693	0.102343	-0.155433	-2.72154	0.629515	0	0	0
TSS69425	LH11386	XLOC_034536	-0.00955278	-0.541042	0.632114	-0.11278	-1.97471	0.866436	0	0	0
TSS28221	LH04306	XLOC_013944	0.00858705	0.486346	0.14542	-0.102086	-1.78746	0.957118	0	0	0
TSS61534	LH10110	XLOC_030756	-0.010541	-0.597011	0.334002	-0.124305	-2.17651	0.785712	0	0	0
TSS89849	LH14017	XLOC_044244	-0.0329243	-1.86474	1.4659	-0.0759102	-1.32914	1.28537	0	0	0
TSS105108	LH16233	XLOC_051619	-0.0287297	-1.62717	0.770968	-0.0831966	-1.45672	1.17203	0	0	0
TSS20515	LH03248	XLOC_010301	-0.0208787	-1.18251	1.98246	-0.0900444	-1.57662	1.0814	0	0	0
TSS24636	LH03941	RP11-282O18.3	-0.0231528	-1.31131	0.903923	-0.101932	-1.78478	0.95472	0	0	0
TSS90477	LH14109	RP11-162J8.3	0.00215324	0.121953	0.0988856	-0.0968881	-1.69645	1.0032	0	0	0
TSS7759	LH01369	XLOC_003932	0.00977036	0.553365	0.0305016	-0.101238	-1.77262	0.957918	0	0	0
TSS43584	LH07286	RP11-527H14.2	0.0037832	0.214269	0.121921	-0.108922	-1.90715	0.890265	0	0	0
TSS86178	LH13489	XLOC_042500	-0.0394063	-2.23186	0.735132	-0.115175	-2.01664	0.841393	0	0	0
TSS58515	LH09759	AC114730.11	-0.0306651	-1.73678	1.09789	-0.157032	-2.74954	0.616954	0	0	0
TSS17114	LH02665	XLOC_008553	-0.0426045	-2.413	1.35161	-0.131756	-2.30697	0.734573	0	0	0
TSS77114	LH12358	RP11-184M15.1	0.00603892	0.342027	0.360357	-0.10731	-1.87894	0.901123	0	0	0
TSS86559	LH13530	XLOC_042677	-0.0213741	-1.21057	1.1688	-0.104202	-1.82452	0.926955	0	0	0
TSS33056	LH05088	XLOC_016346	-0.00669924	-0.379426	0.702825	-0.0891401	-1.56079	1.0831	0	0	0
TSS105765	LH16324	XLOC_051937	-0.0240301	-1.361	0.644792	-0.110897	-1.94174	0.869494	0	0	0
TSS31890	LH04872	XLOC_015758	-0.00849727	-0.481261	0.0752404	0.0759174	1.32927	1.26978	0	0	0
TSS82819	LH13026	LINC00461	0.0123835	0.701363	0.405085	-0.1091	-1.91028	0.882546	0	0	0
TSS4752	LH00802	RP4-740C4.8	-0.0391996	-2.22015	2.97397	-0.139403	-2.44087	0.687706	0	0	1
TSS25368	LH04029	XLOC_012625	-0.0051723	-0.292944	0.0345642	-0.114091	-1.99766	0.839886	0	0	0
TSS88702	LH13857	SAPCD1-AS1	-0.0587065	-3.32496	0.0871287	-0.167222	-2.92795	0.572875	0	0	0
TSS102560	LH15800	RP13-582O9.7	0.00606711	0.343624	0.549534	-0.121287	-2.12366	0.789214	0	0	0
TSS56742	LH09481	AC097532.2	0.0307916	1.74395	0.298765	-0.0964999	-1.68965	0.991788	0	0	0
TSS11017	LH01805	RP11-354E23.5	-0.00255966	-0.144972	0.335043	-0.0974798	-1.70681	0.980437	0	0	0
TSS106540	LH16413	XLOC_052321	-0.00642055	-0.363641	0.343935	-0.085303	-1.4936	1.11982	0	0	0
TSS85255	LH13370	XLOC_042053	0.0043433	0.245992	0.53575	-0.110066	-1.9272	0.8672	0	0	0
TSS993	LH00217	XLOC_000553	-0.0520596	-2.9485	1.35161	-0.0775844	-1.35846	1.2296	0	0	0
TSS43106	LH07210	RP13-20L14.6	0.00233788	0.132411	0.271121	-0.121071	-2.11988	0.787175	0	0	0
TSS47714	LH07993	CTC-550B14.7	-0.01072	-0.607149	0.378674	-0.081496	-1.42695	1.16939	0	0	0
TSS47375	LH07875	XLOC_023811	0.00459685	0.260352	0.0628829	-0.16448	-2.87994	0.579272	0	0	0
[truncated: 3,690 more rows]
