# Supplementary material for: CRISPRi-based radiation modifier screen identifies long non-coding RNA therapeutic targets in glioma
Source: Genome Biol. 2020 Mar 31;21:83. doi: 10.1186/s13059-020-01995-4 (PMC7110660; doi:10.1186/s13059-020-01995-4)
Supplement: Supplementary file 3 — Additional file 3: Table S2. CRISPRi sgRNA protospacer sequences used for individual knockdown, qPCR primers used, and ASO targeting sequences. [file 13059_2020_1995_MOESM3_ESM.xlsx]

## Sheet: qPCR primers
Gene	ForwardPrimer(5'-3')	ReversePrimer(5'-3')
RPLP0	TTCATTGTGGGAGCAGAC	CAGCAGTTTCTCCAGAGC
MALAT1	ATGCGAGTTGTTCTCCGTCT	TATCTGCGGTTTCCTCAAGC
NEAT1	GTGGCTGTTGGAGTCGGTAT	ATTCACTCCCCACCCTCTCT
U1	ACGAAGGTGGTTTTCCCAG	GTCCCCCACTACCACAAA
GAPDH	GGGAAATTCAACGGCACAGT	AGATGGTGATGGGCTTCCC
lncGRS-1	CTACCTGCCTTTTGGGGAAG	TTCGTCTTGACTCTGCAAGC
POLA1	GCTATGTGGAAGATGCCGA	TGTTCGGTTTTGTCACTGCG
TP53	GCCCAACAACACCAGCTCCT	CCTGGGCATCCTTGAGTTCC

## Sheet: sgRNA protospacers
	sgRNA
CTC-338M12.4 sgRNA 1	GAAAGAGGGCGGCCCcggag
CTC-338M12.4 sgRNA 2	GGAACCGGGCCGGGAGACGG
ERCC6L2 sgRNA 1	GGCGCGGAAACCTCAGGCAA
ERCC6L2 sgRNA 2	GGCGCTCGCCCCTTACGCAG

## Sheet: ASO sequences
	ASO sequence
CTC-338M12.4 ASO 1	CCAACGGGAAAGGCGG
CTC-338M12.4 ASO 2	CAGAAGAACGGTGGAC
TP53 ASO	CCAATGCGCCTGATTA
POLA1 ASO	CATTTAGTGTAAGCGG
