# Supplementary material for: CRISPRi-based radiation modifier screen identifies long non-coding RNA therapeutic targets in glioma
Source: Genome Biol. 2020 Mar 31;21:83. doi: 10.1186/s13059-020-01995-4 (PMC7110660; doi:10.1186/s13059-020-01995-4)
Supplement: Supplementary file 4 — Additional file 4: Table S3. DESeq2 output of differentially expressed genes following ASO knockdown of lncGRS-1 compared to negative control ASO in GBM U87, DIPG SF8628, and NHA cells. [file 13059_2020_1995_MOESM4_ESM.xls]

## Sheet: U87
gname	baseMean	log2FoldChange	pvalue	padj
FAM180B	68.1632	8.89668	0.00188992	0.039736
RP4-590F24.2	168.642	8.74193	2.57767e-06	0.000421919
SLPI	49.9726	8.45142	3.76406e-06	0.00057325
CTB-129P6.7	36.1773	7.98453	0.000328749	0.0138427
CH17-302M23.1	33.464	7.87343	5.41202e-05	0.00405069
ANKRD1	28.8702	7.66029	0.000210581	0.0103582
IL21-AS1	26.2454	7.52285	0.000527014	0.0187986
RP11-598D14.1	21.9917	7.26815	0.000930295	0.0258379
CTA-384D8.35	20.2562	7.15123	0.000105808	0.00661826
PRR9	50.9115	7.00691	0.000387866	0.0153343
RP11-109P6.2	17.9167	6.97562	0.000170604	0.00891929
GACAT2	16.7054	6.87529	0.000215307	0.0104168
RP11-21B23.2	16.6224	6.86709	0.000559501	0.0195026
GS1-393G12.14	16.0437	6.81655	0.000474498	0.0174587
RP11-165D7.5	15.2685	6.74487	0.000489785	0.0177969
RP11-481E4.2	41.4788	6.71473	6.37365e-05	0.00457492
RP11-154H23.3	12.8682	6.49779	0.00115054	0.0293363
ASCL5	12.3445	6.43939	0.00154023	0.0345443
MUC13	11.6906	6.35528	0.000113961	0.00695442
CLIC3	30.2686	6.29268	0.0011639	0.0293666
SPRR2D	118.05	6.2701	3.65186e-05	0.00298873
RP11-485M7.2	56.7293	6.23827	0.000733707	0.0225046
AC016831.6	10.6845	6.23444	0.000568202	0.0195488
KB-1980E6.2	10.6357	6.22442	0.00222467	0.0436315
RP11-54H7.4	55.8085	6.21007	0.000314572	0.0136035
CTC-479C5.6	27.8222	6.17043	0.00116963	0.0293901
RP4-798A10.7	28.5928	6.16854	0.00252178	0.0466843
AC007126.1	9.83672	6.11427	0.0012309	0.0302355
FILIP1	9.98111	6.11257	0.000495921	0.0179825
NIPSNAP3B	9.65071	6.08464	0.00143931	0.0331899
RP11-498M15.1	9.57287	6.07543	0.00226545	0.0441839
SCARNA11	9.73142	6.07246	0.000456265	0.0173718
RP11-346C20.4	25.9751	6.03488	0.0017493	0.0377771
NLRP2	9.29153	6.0063	0.00173306	0.0375653
STMN4	124.267	6.00067	0.000111245	0.0068363
KLHL38	350.239	5.9945	1.07365e-07	3.4189e-05
IL1RL1	48.9452	5.96843	1.87876e-05	0.00177862
RP11-968A15.2	24.6713	5.96324	0.00138009	0.0321964
RP11-343H5.6	267.258	5.95946	7.21489e-06	0.000929129
RP11-495P10.5	24.1127	5.95882	0.000634956	0.0207862
LRRTM2	47.9975	5.93813	0.000241837	0.0113197
SCARNA8	8.70075	5.93579	0.000654787	0.0210383
AC090616.2	164.884	5.91858	6.64661e-05	0.00474653
AF213884.2	23.3725	5.9184	0.0024815	0.0463337
RPL23AP32	22.9571	5.85629	0.00205243	0.0418663
SNORA65	723.877	5.82189	1.66133e-05	0.00166266
AC008781.7	7.79818	5.77657	0.00251269	0.0466634
KCNRG	21.6519	5.7757	0.00147794	0.0337921
EFNA1	62.6618	5.75332	3.12342e-05	0.00266847
EEF1A2	7.57619	5.73278	0.00066463	0.0211541
SNORA13	276.319	5.69688	0.000299353	0.0132062
KIF28P	7.39366	5.69297	0.000639043	0.0208033
CT62	19.7929	5.67655	0.00248593	0.046367
UCHL1-AS1	39.8594	5.6111	0.00154043	0.0345443
RP11-131L12.2	109.707	5.56517	0.000555245	0.0194881
N4BP2L1	124.999	5.46981	0.000383603	0.0152692
CTD-2383M3.1	34.0228	5.43796	0.00115569	0.0293363
TMEM88	66.7159	5.40643	0.000311395	0.0135329
RP11-755B10.3	32.9927	5.39335	0.00114093	0.0292995
CTD-2095E4.5	576.71	5.37198	8.15342e-05	0.0054427
TAS1R1	116.808	5.27387	0.00135866	0.0318922
RP11-312B8.1	365.156	5.23089	0.00065587	0.0210383
RP11-637A17.2	29.413	5.18241	0.000615656	0.0202782
SCARNA5	14.0138	5.15086	0.002583	0.047367
AP001412.1	248.195	5.1452	0.000121827	0.00718413
AC006262.5	26.6308	5.12922	0.00133656	0.0315742
AC002310.14	53.853	5.12746	0.000515414	0.0185359
RP11-366L20.3	51.6124	5.10341	0.00178811	0.0383643
RP11-670E13.6	1714.08	5.08447	1.76097e-05	0.00170396
APOE	1721.35	5.06055	0.000147822	0.00804491
RP11-666O2.2	564.346	5.0416	0.000196054	0.00989538
ACTBL2	80.1887	5.03119	0.000626794	0.020596
RP11-61L19.2	75.2564	5.01382	0.000328797	0.0138427
LINC01554	25.1826	5.00291	0.00014784	0.00804491
SYNPO2L	24.1952	4.9421	0.00114693	0.0293363
RP11-255E6.6	36.4981	4.92505	0.00227967	0.0443624
GDF15	4429.43	4.92479	1.00656e-05	0.00113734
RP5-855D21.3	46.0419	4.89833	0.00101262	0.027388
CITF22-62D4.1	22.725	4.89763	0.0020869	0.0420599
AOC3	174.049	4.87906	5.60547e-06	0.000751454
CCR7	23.1645	4.87809	0.0015099	0.0342545
PTPN6	23.1527	4.87754	0.00238965	0.0454422
NEU4	198.261	4.85975	3.04987e-09	1.84191e-06
RP11-347I19.7	75.8759	4.85498	0.0010395	0.0279497
RP11-96O20.5	56.2699	4.84502	0.00150273	0.034136
HES7	523.665	4.84413	8.90873e-06	0.00107164
CTC-246B18.10	224.592	4.84268	0.00160494	0.0355808
RP3-466P17.1	168.168	4.84018	0.00157103	0.0349877
CTD-2201E18.5	174.682	4.83886	0.000211464	0.0103582
RP11-573D15.9	158.081	4.83279	0.0012457	0.0304653
RP11-467P9.1	113.447	4.8088	0.000173491	0.00904319
SLITRK3	76.4725	4.77455	0.00101223	0.027388
RP1-100J12.1	51.2965	4.73631	0.000386436	0.0153123
RP3-395M20.12	511.893	4.73513	0.000100137	0.00634133
RP11-108M9.6	73.7885	4.72202	0.00127056	0.0308207
RP11-204L24.2	154.586	4.68182	0.000212627	0.0103582
AVIL	102.443	4.67433	0.000561225	0.0195026
RP11-707G18.1	143.754	4.66934	0.000306064	0.0134346
RP11-61A14.4	90.6483	4.65789	0.000193052	0.00982883
RP11-486G15.2	491.296	4.6554	0.000465132	0.0174587
NAT16	1621.1	4.64566	8.73342e-05	0.00570735
RP11-308B5.2	39.7273	4.62586	1.60509e-05	0.00162495
CD79A	88.7544	4.62526	0.00191461	0.0400148
RP11-255C15.3	29.4636	4.61629	0.000795498	0.0236142
BEX2	842.645	4.6159	2.52466e-06	0.000421114
CTD-2256P15.1	47.7308	4.5778	0.000165905	0.00875199
RP11-629O1.2	890.407	4.567	0.000392298	0.0154746
S1PR1	67.8359	4.56694	8.31588e-06	0.00103294
RN7SL832P	290.066	4.54684	0.00112592	0.0291297
RP11-3L21.2	45.8113	4.52168	9.6642e-06	0.00112092
RP11-151A10.3	45.7507	4.5144	0.00056914	0.0195488
ADAM7	26.1059	4.51426	0.00250947	0.0466569
IRF7	3055.88	4.48989	2.49313e-05	0.00225075
HILS1	17.6469	4.47326	0.000458727	0.0173899
INHBE	1422.19	4.46544	2.03331e-07	5.65261e-05
RP11-477I4.4	353.575	4.4545	0.000484237	0.0177055
RP4-555D20.4	1851.82	4.43981	0.000107352	0.00666724
DSCR9	26.1103	4.43655	0.00255711	0.0470441
XXbac-BPG157A10.21	42.8175	4.41453	0.00243247	0.0458089
LINC00475	1362.29	4.41235	5.52735e-05	0.00410195
ACTC1	24.6354	4.35486	0.00133754	0.0315742
MYCL	502.684	4.35114	1.35508e-09	9.88868e-07
OVGP1	74.9166	4.33976	0.00208273	0.0420599
AC009404.2	179.565	4.33009	0.000930025	0.0258379
NANOS1	143.364	4.32073	1.23328e-09	9.81804e-07
LINC00303	40.0311	4.31749	0.000770089	0.0231338
RP11-950C14.7	55.8196	4.31235	0.00118623	0.0297161
ARHGAP9	67.9587	4.30706	0.00271092	0.0487465
RP11-326K13.4	276.493	4.30357	0.000212913	0.0103582
RP11-323F24.3	85.3326	4.28857	0.00155855	0.0348172
RP1-125I3.2	238.424	4.27559	0.000582349	0.0198816
CTD-3001H11.2	130.285	4.26736	0.000832875	0.0245312
ATOH7	31.2884	4.26511	0.00214342	0.0426823
RP11-375N15.2	356.094	4.26344	0.00146889	0.033629
RP1-223E5.4	289.314	4.24144	0.00133698	0.0315742
LRRC4	513.73	4.23842	3.06196e-24	5.36271e-20
RP11-563N4.1	274.934	4.23324	0.00116174	0.0293666
RP11-126K1.6	204.058	4.22418	0.000351317	0.0145085
CTB-31O20.2	1616.92	4.21192	0.000982831	0.0269379
RP11-380N8.7	61.6036	4.21132	0.00223546	0.043745
HIST2H2BE	942.011	4.18979	1.40865e-14	6.16776e-11
KCNK13	35.6954	4.18757	2.1239e-05	0.00195779
ZFP42	14.491	4.18349	0.000894136	0.0254426
RP5-915N17.11	37.0271	4.17779	0.000653255	0.0210383
NFYC-AS1	363.874	4.15684	0.000854478	0.024777
MISP	254.602	4.13754	4.32078e-05	0.00342417
APOC1	258.833	4.131	0.000177675	0.00915235
C5AR2	331.838	4.11632	2.91261e-11	5.10115e-08
PVRL4	97.7917	4.11352	0.00060941	0.0201553
C11orf86	39.539	4.10449	0.00108211	0.0284995
MATR3	431.416	4.09541	0.00183456	0.0390381
RP11-725P16.2	27.7696	4.09152	0.00183667	0.0390381
FRAT1	71.481	4.0879	0.00140642	0.0326686
HEXA-AS1	146.891	4.08773	0.00211003	0.0423796
KRTAP1-5	197.427	4.06626	0.000121436	0.00718413
DIO2	32.9889	4.03282	0.00115179	0.0293363
AC079305.10	130.647	4.02514	0.00145636	0.0333858
AMIGO1	229.849	4.02445	0.000506009	0.018271
SNORA55	25.9242	4.02004	0.000144351	0.00797527
RP1-40E16.12	77.8666	4.01615	0.00236094	0.0451413
RP11-134L10.1	92.6469	3.99754	0.000643795	0.0208804
CALCB	12.415	3.99075	0.00235288	0.0451351
RP1-41C23.4	18.4847	3.96524	0.00236392	0.045149
UNC5B-AS1	24.426	3.95789	0.000466007	0.0174587
HCAR2	24.4883	3.92804	6.66693e-05	0.00474653
NIPAL4	439.648	3.91969	1.26844e-08	5.93118e-06
RP11-484N16.1	66.2006	3.91182	5.03973e-05	0.00385427
C4orf26	17.9608	3.90351	0.00042724	0.0164877
SNX25P1	66.6916	3.89374	0.00115306	0.0293363
RP5-827C21.4	705.716	3.88727	0.00212563	0.0424882
RP11-199F11.2	455.348	3.88648	0.00254919	0.0470441
GPR84	36.9763	3.8754	0.00110341	0.0289732
XXbac-B476C20.9	235.487	3.86975	0.0001385	0.00792706
CTA-384D8.34	63.9427	3.86102	0.000211737	0.0103582
SMG7-AS1	70.288	3.84994	0.00268405	0.0484623
CTD-2165H16.4	207.385	3.84757	0.0019851	0.0409505
RP11-686G8.2	74.731	3.84228	0.00242912	0.0458036
RBP1	34.725	3.80746	0.000677742	0.0213489
RPL21P133	34.1133	3.80215	0.000225266	0.0107795
IP6K3	16.8116	3.79077	0.00228449	0.0444069
AC068831.16	33.3749	3.79022	0.00207262	0.0420302
KLHDC7B	276.872	3.78182	7.532e-09	3.84063e-06
ZNF280A	43.9773	3.7709	0.00166398	0.0365141
TOLLIP-AS1	245.208	3.74745	0.0023854	0.0454107
RP1-198K11.5	283.358	3.73086	0.000134065	0.00774921
RP11-245D16.4	178.927	3.72701	0.0016658	0.0365141
AP003068.18	295.389	3.71981	0.00153175	0.0344803
SFN	155.445	3.71298	2.60249e-07	7.01231e-05
RP11-393I2.4	197.677	3.70174	0.00217163	0.0428801
RP11-17M16.2	90.8513	3.70142	0.00100677	0.0273374
MANEA-AS1	62.6903	3.66599	0.00155956	0.0348172
ITGB2-AS1	142.826	3.65635	9.83297e-06	0.00112672
AQP3	25.1163	3.65303	0.000607153	0.0201553
HIST1H4H	114.819	3.65114	4.53078e-06	0.000650427
KLHL31	77.8635	3.64275	0.00265554	0.0482715
BEX1	914.429	3.63795	0.000855943	0.0247785
CALHM3	119.064	3.62786	1.00679e-12	3.52657e-09
CASQ1	58.5467	3.61861	0.000899991	0.0254426
IFI30	24.4101	3.60987	0.00207038	0.0420302
RP11-314A20.2	228.022	3.60635	0.00194891	0.0404901
CTD-3035K23.7	316.295	3.58164	0.000953384	0.0263369
CTA-29F11.1	2195.23	3.57638	0.000759531	0.0229002
HIST2H2AA3	84.4885	3.57494	3.91741e-08	1.42937e-05
C11orf96	62.4635	3.5721	2.27518e-06	0.000386869
AMHR2	18.8704	3.5661	0.000728444	0.0224927
SPINK1	164.82	3.55817	1.09995e-06	0.000224006
PMAIP1	2243.73	3.55277	0.000159555	0.00851963
RP11-533E19.5	19.1848	3.54631	0.00267807	0.0484042
RPARP-AS1	995.537	3.53864	0.00111083	0.0290321
LINC00936	396.181	3.53749	0.000897205	0.0254426
TNFAIP6	1200.01	3.53357	0.000457605	0.017385
CTD-2371O3.3	892.623	3.51908	0.00244086	0.0459174
CTC-1337H24.4	124.861	3.51879	0.00140307	0.0326686
AC002456.2	307.42	3.51543	0.000544787	0.0192247
CTD-2186M15.3	312.797	3.50526	7.5299e-05	0.00511158
GPR183	13.6067	3.49597	0.00258552	0.047367
RP11-109N23.4	168.04	3.48848	0.00205578	0.0418663
ARHGAP30	96.4409	3.48434	3.6429e-06	0.000564618
RP3-467N11.1	368.662	3.48028	0.00116534	0.0293666
LINC00115	342.898	3.46634	0.00263045	0.0480393
ADAMTS5	1422.41	3.46161	0.000157453	0.00843313
RP11-114F3.4	39.4192	3.45594	0.00264796	0.0482108
ZBED9	67.8608	3.43704	0.0026481	0.0482108
RP11-299J3.8	217.492	3.42682	0.0023021	0.0445021
RNU4ATAC	25.3277	3.42167	0.00240925	0.0456662
RP11-351I24.1	117.011	3.41436	0.000636784	0.0207979
LINC01003	1467.61	3.40984	0.000331646	0.0139291
MDK	1293.04	3.40164	0.00011778	0.00705203
PRORSD1P	143.651	3.39725	0.00220813	0.0434749
MMRN2	65.0216	3.38523	0.00152819	0.0344785
RP11-1299A16.3	177.259	3.37468	0.00023098	0.0109631
DACT3	404.93	3.37305	0.00060993	0.0201553
RP11-345P4.9	1099.67	3.35814	0.00212166	0.0424671
CYP11A1	108.295	3.35228	0.00165514	0.0363716
ECM2	550.493	3.32741	0.000257319	0.0118309
RP11-576I22.2	12.1349	3.32459	0.00170768	0.0371993
GPRC5C	48.4817	3.32071	4.3925e-05	0.00346532
LINC01443	64.9701	3.31405	0.00107791	0.0284813
LINC01271	28.1302	3.31218	0.000756728	0.0229002
RP11-73K9.2	257.742	3.30868	0.0020053	0.0411734
BEX4	1116.01	3.29915	0.000265762	0.0120584
LSMEM1	93.9748	3.29491	0.000545544	0.0192247
RP1-292L20.3	286.751	3.29255	0.00242045	0.0457795
PDCD4-AS1	241.303	3.28378	0.00211476	0.0424056
RP11-1275H24.1	172.673	3.26857	1.22055e-05	0.0013172
RNF139-AS1	212.434	3.24572	0.00100372	0.0272968
ENKUR	374.701	3.2151	0.00130043	0.0311569
AP000704.5	59.908	3.2122	0.00119237	0.0297161
LINC01589	176.464	3.20266	8.66733e-05	0.00568538
INTS6-AS1	41.4986	3.19911	0.000601222	0.020095
AOC2	198.493	3.19109	1.44442e-07	4.36166e-05
CARD8-AS1	160.038	3.17399	8.20612e-05	0.00544401
RP11-210M15.1	18.2206	3.17282	0.000333109	0.0139571
RP11-334C17.3	215.013	3.17171	0.00119888	0.0298255
AATK	21.6301	3.16472	0.000142125	0.00794771
RP6-65G23.5	91.5442	3.1597	0.00159642	0.0354369
RASD1	65.5623	3.15873	0.00159269	0.0353989
HIST1H3E	79.8843	3.15341	2.40338e-10	2.33849e-07
CTC-471J1.11	84.7658	3.11601	0.000298612	0.0132062
ANXA10	123.17	3.11141	7.7385e-07	0.00017156
EDN1	37.9178	3.08725	0.000520644	0.0186856
RP11-511B23.3	32.2247	3.08427	0.000199473	0.010039
GALR2	53.9087	3.07162	0.000842602	0.0245312
DDIT3	11923.8	3.0618	5.95841e-05	0.00434815
SSSCA1-AS1	235.657	3.0426	0.00157219	0.0349877
RP3-428L16.2	552.125	3.03217	2.609e-06	0.000423092
MARCKSL1	6159.34	3.0307	3.39576e-05	0.00284561
RP11-422P24.12	165.756	3.02043	0.000838008	0.0245312
RP11-49I11.4	16.9078	3.01175	0.000848283	0.0246382
SNHG20	794.796	3.0084	0.00246245	0.0461725
PCAT6	231.276	3.00833	0.00229027	0.0444207
AP003068.23	795.5	2.96639	0.000139834	0.00794528
AFAP1L1	38.0607	2.96363	5.36485e-06	0.000734063
DACT1	508.292	2.94596	0.000205431	0.0101924
PSG4	199.334	2.94476	0.00201404	0.041304
PLK2	4041.06	2.92413	0.00224091	0.0438028
RP1-244F24.1	197.854	2.92209	0.00257498	0.0473223
B3GNT8	74.4164	2.90429	3.48322e-08	1.29798e-05
TSPYL2	3032.6	2.90376	0.00214459	0.0426823
RP1-43E13.2	82.2566	2.89821	0.00252427	0.0466843
NFE2	445.389	2.89671	0.000148367	0.00804491
RP11-259G18.1	33.4975	2.89661	0.000499493	0.0180746
RP4-756G23.5	102.891	2.89655	1.67338e-07	4.88459e-05
KCNA10	21.6012	2.87761	0.00100084	0.027261
HEXIM1	10616.1	2.8694	0.000216797	0.01046
MXD1	635.024	2.86928	0.000780134	0.023348
MYO1G	21.11	2.86709	0.000349581	0.0144741
AC004988.1	229.314	2.86652	0.00032748	0.0138427
HIST3H2A	1525.19	2.85919	0.0001423	0.00794771
LLNLR-304G9.1	68.4095	2.84983	0.000380637	0.0151856
RP1-151F17.1	17.3066	2.83407	0.00275704	0.0494235
SLC3A2	39139.8	2.82838	0.000352897	0.0145085
RND3	26093.1	2.82119	0.000745528	0.0227386
RP11-848P1.5	274.841	2.81032	0.000879296	0.0252071
PLD6	1110.4	2.80551	0.00178003	0.0382521
NOS3	46.6791	2.79942	9.14688e-06	0.00108242
RP11-560J1.2	94.0762	2.79101	0.0016887	0.0369237
HIST1H2BG	112.717	2.7902	4.76753e-08	1.66997e-05
RP11-635N19.1	153.428	2.77975	0.00144024	0.0331899
LRRN4CL	442.424	2.76716	0.000241687	0.0113197
VWA7	19.7953	2.76124	0.000900828	0.0254426
HIST1H4E	50.6476	2.75482	0.00059721	0.0200759
SNORA23	22.4753	2.74716	0.000479178	0.0175887
C5AR1	601.474	2.74297	8.8273e-06	0.00107164
BCL2L11	606.074	2.72596	0.00149887	0.034136
SEPHS2	11620.4	2.71562	0.00119278	0.0297161
TRIB3	5225.05	2.71175	1.05724e-07	3.4189e-05
HIST1H2BD	342.393	2.70754	7.17102e-09	3.80586e-06
SESN2	9589.42	2.69895	1.08491e-05	0.0012026
ATF3	2554.83	2.68697	0.000211913	0.0103582
TRIM13	866.526	2.68082	0.00153364	0.0344803
THAP2	535.911	2.67882	0.00142204	0.032953
PDCD4	1541.41	2.672	0.000873925	0.0251329
STEAP3-AS1	288.435	2.66129	0.00136025	0.0318922
HIC1	182.837	2.65051	2.74215e-06	0.000432667
SAT1	4839.54	2.65039	0.00140533	0.0326686
KRT34	815.122	2.64491	0.00089209	0.0254426
CITED1	85.5833	2.62818	0.000378891	0.0151851
TSLP	1110.74	2.61716	0.0016998	0.0370739
RMND5A	2039.97	2.61032	0.00142437	0.0329543
JMJD1C-AS1	256.991	2.60591	0.00152173	0.0343892
NUPR1	5841.82	2.60571	9.68058e-07	0.00020184
SNAI1	145.932	2.60428	6.18483e-08	2.12394e-05
SMPDL3B	59.1461	2.60306	0.000587664	0.0199377
TMEM140	512.192	2.59947	0.00279246	0.0497025
RP11-297J22.1	86.6919	2.59899	0.000783987	0.023348
RP4-737E23.5	148.264	2.56953	7.68203e-05	0.00519471
ACTL10	565.768	2.5607	0.000107195	0.00666724
FIBIN	793.039	2.55624	2.56705e-06	0.000421919
CTD-2515O10.5	24.7183	2.52986	0.00163851	0.0361878
RP11-525K10.3	39.4244	2.52882	0.00116776	0.0293852
HIST2H4B	39.5313	2.52554	0.000285753	0.0127812
ZNF425	1012.21	2.51284	0.000648244	0.0209471
FOXC1	486.583	2.50774	0.00168208	0.0368249
PALM3	26.4598	2.49588	0.000449502	0.0171516
IL11	2848.3	2.48309	0.00252201	0.0466843
CRABP2	10274	2.46391	5.56125e-05	0.0041097
CD24	205.921	2.44119	0.000464464	0.0174587
GPRC5B	819.817	2.43241	5.76674e-05	0.00423206
PPY	29.443	2.4266	0.000324285	0.0138427
KRT75	3512.98	2.41965	2.80685e-08	1.09243e-05
ERICH2	245.287	2.4093	0.000273771	0.012326
HIST1H2BK	212.147	2.40483	1.1083e-05	0.0012208
RP11-2B6.2	87.7237	2.40377	0.0027881	0.0497025
FILIP1L	575.526	2.38855	0.000982537	0.0269379
RENBP	1000.11	2.38786	1.17175e-06	0.000233206
FCER1G	84.87	2.38634	0.000863061	0.0249022
RP11-114B7.6	22.0326	2.38471	0.000701518	0.0218619
KANSL1-AS1	415.961	2.37597	0.000655326	0.0210383
SKIL	1766.8	2.3664	0.00180853	0.0386275
HIST1H2AC	485.165	2.3628	0.00113616	0.0292868
KLF5	2925.06	2.3409	0.000180925	0.00929241
GPR37	80.7546	2.33823	0.000707501	0.0219313
MAP1LC3B2	80.578	2.33433	0.000658639	0.02105
HIST1H2AE	42.9335	2.3238	0.001126	0.0291297
FSTL3	1403.43	2.31342	0.00145531	0.0333858
CPA4	17101.5	2.29132	4.60087e-06	0.000655119
EVI2B	429.659	2.28403	0.00012029	0.00716582
BEST1	867.55	2.27776	6.07557e-07	0.000141877
PHYHIP	618.743	2.26008	0.000692389	0.0216545
RP11-352D13.6	66.7805	2.24213	0.000219283	0.010522
GPER1	2844	2.24112	0.00142243	0.032953
PNRC1	3211.47	2.23885	7.88113e-06	0.000993022
CCNG2	1851.99	2.23063	0.000642206	0.0208675
ECE2	2074.95	2.2295	0.00121216	0.0299308
RDH8	696.231	2.22538	0.000545354	0.0192247
MAP1LC3B	13512.8	2.22097	0.000408437	0.0158611
CCIN	191.957	2.21101	0.00105024	0.0280823
CTH	810.311	2.21091	3.84739e-05	0.00311959
TLCD1	1485.95	2.20866	0.00116413	0.0293666
FLJ20021	930.325	2.19895	0.00275605	0.0494235
RP11-352M15.2	1289.25	2.19847	0.00253224	0.0467824
AC002467.7	567.866	2.19278	0.00130837	0.0312191
WBP1LP2	52.1807	2.18416	0.00182265	0.0388818
IFIT3	546.695	2.15747	0.00261229	0.0477575
CD55	2202.73	2.1512	0.000337734	0.0141171
TRIB1	1922.25	2.12418	4.74424e-06	0.000670086
AC018816.3	28.2195	2.12163	0.00169458	0.0370062
CALB2	2338.73	2.11475	2.26339e-09	1.41575e-06
CHAC1	1431.11	2.10827	8.6116e-05	0.00567006
CEBPG	4495	2.0968	0.00133039	0.0315742
JUNB	7919.75	2.08658	0.000195056	0.00987346
ADNP-AS1	135.695	2.08318	0.000161478	0.00859614
CNN1	582.897	2.07939	4.7534e-09	2.68552e-06
SEMA3B	1321.31	2.06943	1.28688e-08	5.93118e-06
KLF9	76.6929	2.06105	0.000861311	0.0248927
LRRC24	43.3651	2.05648	0.00106496	0.0282521
EVA1B	988.602	2.04795	9.99868e-05	0.00634133
MAFB	1378.28	2.03821	2.74488e-05	0.00241818
NPAS1	165.25	2.01613	2.27022e-06	0.000386869
CCL26	1421.94	2.00663	1.21513e-06	0.00023912
ITGB7	41.3535	1.99285	0.000309457	0.0134852
MOSPD1	1435.41	1.98577	0.00118728	0.0297161
IL1A	234.479	1.9846	0.00228809	0.0444207
TNFSF13B	79.6496	1.97501	0.00103792	0.0279497
LURAP1L	965.077	1.96591	0.000137746	0.00790977
RP11-465B22.3	428.679	1.95687	5.77517e-05	0.00423206
RP11-2C24.9	44.7795	1.9555	0.000359248	0.0146323
ACSL5	102.468	1.94785	0.000759678	0.0229002
ATP6V0D2	322.111	1.94398	3.64852e-07	9.26089e-05
MGAM2	36.6724	1.94296	0.00125871	0.0306181
GABARAPL1	1835.3	1.94182	4.00901e-05	0.00322082
GDAP1L1	112.631	1.94099	0.000407261	0.0158611
OASL	3423.71	1.93772	1.72761e-06	0.000315181
GAS6-AS2	59.9785	1.93507	0.000961694	0.0265246
AGAP1-IT1	73.9566	1.92189	0.000738878	0.0226236
CYP19A1	90.3723	1.91704	8.17306e-05	0.0054427
ATXN7L2	693.281	1.89548	0.00115461	0.0293363
RP11-10C24.3	62.7509	1.88013	0.00067188	0.0212406
CD14	100.009	1.87622	0.000257636	0.0118309
CBX4	4916.46	1.87517	0.00244658	0.0459758
AFP	347.123	1.8699	0.000468718	0.0174587
BTG1	3629.84	1.86482	0.000328503	0.0138427
KLF11	873.823	1.8532	0.00203003	0.0415349
SNCG	97.9135	1.83359	1.33192e-05	0.00141377
BTG2	638.622	1.82518	0.00242038	0.0457795
GRIK5	82.2344	1.82031	0.00206031	0.0419096
MUC12	212.11	1.8063	0.00208435	0.0420599
RP11-10C24.1	41.3946	1.78329	0.000717904	0.0222144
MSC	2150.33	1.77896	0.000142491	0.00794771
GARS	19976.5	1.77275	0.00113876	0.0292868
SERTAD1	5118.86	1.7656	0.00173588	0.03758
C10orf25	401.683	1.75897	0.00137748	0.0321964
GRASP	104.221	1.75461	0.00250014	0.0465329
GCLC	2108.12	1.75105	0.000117977	0.00705203
MCAM	3393.24	1.74694	0.00125838	0.0306181
HKDC1	5894.58	1.74407	2.46357e-08	1.01934e-05
PHLDA2	2389.26	1.73069	0.00052363	0.018716
RRAD	6745.72	1.73015	1.69278e-05	0.00168407
DDAH2	2937.74	1.72126	0.000920258	0.0257056
ZGLP1	148.766	1.70447	0.00208498	0.0420599
ATF4	21356.7	1.70332	0.000115782	0.00700097
EFNA3	606.826	1.69999	0.000229145	0.0109353
OTUD1	445.637	1.69951	0.000574299	0.0196451
ISG15	1539.37	1.69856	0.00172152	0.0374078
ATF4P3	701.649	1.68352	0.00015201	0.00819169
AC091729.9	334.967	1.67863	0.000908496	0.0255778
ANKRD37	1162.67	1.67519	3.91608e-06	0.000581393
CGGBP1	4295.83	1.67347	0.00270399	0.0486717
DMKN	588.733	1.66146	0.000706438	0.0219313
ATF4P4	347.91	1.65355	0.000674191	0.0212753
C7orf61	53.9476	1.64929	0.0014996	0.034136
CIRBP-AS1	101.829	1.63292	0.000408183	0.0158611
AJUBA	3961.6	1.63113	0.000615964	0.0202782
TP53I3	4243.25	1.62411	0.00119082	0.0297161
RP3-439F8.1	150.078	1.60926	0.000177237	0.00915235
HEY1	396.988	1.58134	0.0027899	0.0497025
KDM7A	203.473	1.57846	0.00134577	0.0316799
CTD-2319I12.2	92.86	1.57669	0.00120136	0.0298419
MMP3	1415.3	1.57488	0.00121824	0.0300089
ZC3H12A	2190.17	1.57406	0.000469435	0.0174587
FERMT3	3164.37	1.56399	0.00278709	0.0497025
RP11-1094H24.4	113.698	1.54007	0.000523172	0.018716
AVPI1	1555.26	1.53643	2.73547e-05	0.00241818
ZNF385A	4278	1.52877	3.34611e-05	0.00281749
RHOF	490.337	1.52779	0.000489093	0.0177969
AC137932.6	589.224	1.50318	0.000238318	0.0112504
HERPUD1	8543.37	1.49619	0.00245828	0.0461461
IGFL2	77.8318	1.49297	0.00148122	0.0338229
AGTR1	130.147	1.47135	0.000473267	0.0174587
CDA	327.582	1.46343	0.00226116	0.0441494
CKB	732.993	1.46252	0.000750746	0.0228274
SAMD9	2172.83	1.43222	0.00129329	0.031071
PTRHD1	1466.07	1.4271	0.000405244	0.0158611
CCDC71L	4555.3	1.42604	0.00273108	0.0490585
STBD1	215.435	1.41618	0.000130086	0.00756918
MAP3K8	351.678	1.40433	0.00129303	0.031071
RHOB	5919.12	1.39322	0.00221544	0.0434991
PPP1R3B	2271.42	1.38723	0.00129247	0.031071
ALDOC	11027.6	1.38297	0.00100024	0.027261
KRT78	757.798	1.38109	0.00044698	0.0170926
RP11-88G17.6	303.408	1.37173	7.43728e-05	0.00506834
MPZ	179.267	1.34968	0.000318182	0.013692
SIAH2	2598.85	1.34286	0.00267103	0.0483269
MT-RNR2	312183	1.33972	0.00133948	0.0315742
PRDM1	744.004	1.33352	0.00151932	0.034379
PLK3	1466.36	1.33116	0.000364139	0.0147971
P2RX4	1830.98	1.33071	0.00247092	0.0462348
IL1B	2054.99	1.32934	0.00122218	0.0300636
PDGFA	1455.71	1.3214	0.00105464	0.0281569
APOH	447.426	1.3181	0.000322774	0.0138427
HCG4	145.216	1.31719	0.00106627	0.0282521
MTRNR2L8	1762	1.31201	0.00210267	0.042329
ACP5	10368.1	1.29803	0.000600433	0.020095
FAM84A	331.127	1.27755	0.00059026	0.0199377
AP000695.4	391.572	1.27489	0.000215226	0.0104168
KB-1980E6.3	101.824	1.26653	0.00188356	0.0396499
RILP	700.389	1.26481	8.33819e-05	0.00551076
KCNS1	395.839	1.25948	0.0018584	0.0392758
IRS2	683.81	1.25701	0.000746528	0.0227386
RP11-227D13.1	137.703	1.25256	0.00235994	0.0451413
NFE4	1395.66	1.25034	0.00106193	0.0282226
BBC3	429.394	1.24669	0.000174156	0.00905094
TPBG	7245.13	1.23601	0.000681895	0.0214355
CCRL2	665.23	1.23552	0.000902126	0.0254426
ARHGEF2	15468.5	1.23515	2.6731e-05	0.00238861
NFIL3	2094.62	1.22237	0.000930896	0.0258379
GPX1	19752.4	1.21726	0.00215846	0.0428295
NOP14-AS1	1542.94	1.21372	0.000301586	0.0132713
KIAA1161	606.459	1.20588	0.00204246	0.0417405
CCNDBP1	1679.78	1.19246	0.000813322	0.0240211
ITPKC	2021.6	1.17526	0.000286071	0.0127812
RASSF7	2137.27	1.16729	0.00111862	0.0291106
TMED1	3499.85	1.15061	0.0019731	0.0407991
RNF19B	1882.84	1.14809	0.000356406	0.0145843
RHPN2	244.204	1.1445	0.00264734	0.0482108
SLC1A5	16685.5	1.11895	0.00220924	0.0434749
PANX1	2339.47	1.11135	0.000688555	0.0215731
CDR2L	7289.12	1.10232	0.0008432	0.0245312
DOK4	1062.59	1.10103	0.000923376	0.0257516
TMEM150A	1108.71	1.08565	0.000428338	0.0164877
RP5-1187M17.10	1237.82	1.08503	0.0013548	0.0318496
SYDE1	7053.71	1.08407	0.00196436	0.0407627
LINC01128	920.234	1.06103	0.00213629	0.0426138
DUSP14	3077.41	1.03929	0.00251514	0.0466634
IGFBP6	34973	1.02573	0.00266747	0.0483269
TNFAIP2	1954.11	1.02181	0.00125587	0.0306181
NUMB	7772.12	-1.02331	0.00127583	0.0308337
ZEB2	1059.54	-1.03042	0.00246496	0.0461725
PPP2R5C	3094.12	-1.04711	0.00143015	0.0330443
HPRT1	2073.01	-1.05642	0.00126665	0.0307685
TTC30B	154.522	-1.0784	0.00193332	0.0403098
NAPRT	169.838	-1.0853	0.00257798	0.0473278
CLOCK	866.647	-1.09168	0.00113671	0.0292868
RABL2B	350.602	-1.12639	0.00216448	0.0428348
DDR2	1893.22	-1.12858	0.00105873	0.0282226
CIZ1	6347.44	-1.12998	0.00171232	0.0372542
CCBL2	178.782	-1.13842	0.00192001	0.0400799
ANKRD28	1051.59	-1.1488	0.00229678	0.0444975
NR3C1	1181.08	-1.16693	0.00120453	0.0298419
RHOT1	518.568	-1.17389	0.00124484	0.0304653
NFAT5	353.455	-1.17593	0.00178963	0.0383643
DNA2	267.648	-1.18275	0.0010798	0.0284813
FAM149B1	699.904	-1.1845	0.000474125	0.0174587
IFI27L1	996.54	-1.18539	0.000781703	0.023348
WDR76	813.196	-1.21862	0.00265695	0.0482715
DRAM2	1017.48	-1.21897	0.00215967	0.0428295
SLC44A1	1510.89	-1.22933	0.00078518	0.023348
DDX60L	202.229	-1.22945	0.00185902	0.0392758
ADRBK2	521.979	-1.23838	0.00173232	0.0375653
CDCA7	872.445	-1.23885	0.00116508	0.0293666
IL1R1	696.546	-1.24242	0.000731902	0.0225046
FUBP3	1669.35	-1.24676	0.000770088	0.0231338
ARL13B	316.553	-1.26099	0.000586138	0.0199332
MSH2	817.803	-1.29007	0.000980601	0.0269379
VPS51	2134.26	-1.31034	0.00266926	0.0483269
AUNIP	170.205	-1.31222	0.00184098	0.0390823
ARL8B	2353.69	-1.31743	3.47202e-05	0.00288194
MIR34AHG	679.984	-1.33146	0.000879383	0.0252071
TMEM161B	570.179	-1.3346	0.00119157	0.0297161
MMP15	138.833	-1.342	0.000945712	0.0261662
TMEM65	740.002	-1.34615	0.000406558	0.0158611
SH3GLB2	1697.03	-1.349	0.00077139	0.0231338
VTI1A	624.361	-1.35108	0.000236774	0.0112077
CASC2	60.5956	-1.35181	0.00231255	0.0445825
GALNT7	1297.08	-1.36103	0.00238247	0.0454107
VPS8	627.524	-1.36458	0.00115576	0.0293363
RP11-529K1.2	65.1926	-1.36544	0.00247371	0.0462375
SFT2D1	1152.29	-1.36561	0.000295375	0.0130967
NIPBL	711.978	-1.36668	0.000466841	0.0174587
SLC30A9	1764.04	-1.36718	0.00036576	0.0148285
DUS2	587.438	-1.37575	0.0019729	0.0407991
DMXL2	534.922	-1.38246	0.000668799	0.0211815
MAML2	154.076	-1.38379	0.00057177	0.0195968
HIF1AN	2961.08	-1.38696	0.00144424	0.0332385
UBE2E1	2505.26	-1.39135	0.000368445	0.0149029
ZGRF1	227.552	-1.39304	0.000599006	0.020095
MYO5A	1563.28	-1.39693	0.000913081	0.0256277
MTG2	1653.64	-1.4003	0.00239969	0.0455344
MMS22L	444.677	-1.40486	4.64794e-05	0.00363411
GALNT13	466.359	-1.40721	1.63926e-05	0.00165
PFAS	2390.78	-1.41087	0.00106042	0.0282226
CASK	330.452	-1.4127	1.55095e-05	0.0015885
DDX50	1188.29	-1.41325	1.78268e-05	0.00171549
CUL1	2445.45	-1.42838	5.08357e-05	0.00385427
ZNF696	131.968	-1.42915	0.00199268	0.0410587
ULK4	163.782	-1.4362	0.00121337	0.0299308
GLRX3	3584.45	-1.43694	0.000837451	0.0245312
RAD51AP1	396.137	-1.44059	0.000835202	0.0245312
AKT1	12108.6	-1.4485	0.000314426	0.0136035
ADAM22	232.869	-1.44951	0.000354847	0.0145545
ORC1	575.528	-1.45093	0.00233627	0.0448956
BCAR1	5835.31	-1.45467	0.00164832	0.0363129
MFSD11	605.263	-1.4564	2.78286e-05	0.00243695
JAKMIP2	275.764	-1.45893	0.0019094	0.0399537
CD2AP	1013.82	-1.4628	0.000245202	0.0114215
PDK3	357.136	-1.46593	0.00091849	0.0256972
MRPS27	2073.89	-1.46705	0.000258046	0.0118309
VPS13D	424.622	-1.4685	0.00161139	0.0356788
ATXN7L1	95.6988	-1.46964	0.00260947	0.0477558
RBL1	514.571	-1.47448	7.93464e-05	0.0053449
CLHC1	145.111	-1.48388	0.000630778	0.0206881
SMARCA1	1427.24	-1.48644	0.000415079	0.0160834
SLC2A1-AS1	64.2956	-1.49111	0.0023985	0.0455344
POLQ	190.493	-1.49215	0.000143414	0.0079738
PARPBP	853.04	-1.49548	0.00242957	0.0458036
LRP1B	59.5438	-1.49639	0.000609363	0.0201553
WDR70	355.659	-1.49962	0.00217167	0.0428801
TASP1	127.567	-1.5015	0.000996446	0.0272258
STX8	720.584	-1.50463	0.00238522	0.0454107
MAGI3	221.816	-1.50577	7.32277e-05	0.0050098
DCAF16	295.966	-1.50652	0.00084248	0.0245312
DOCK11	497.152	-1.50945	0.00216054	0.0428295
MED13L	655.588	-1.51449	0.000754847	0.0229002
STAU2	328.065	-1.52235	0.000104999	0.00661198
CD33	66.9804	-1.52285	0.00227492	0.0443191
ANTXR1	938.418	-1.52784	0.000242062	0.0113197
PSMD5-AS1	242.536	-1.54053	0.000260471	0.0118799
VWA8	229.788	-1.54315	0.00110564	0.0289858
ESYT2	1961.08	-1.54637	5.22742e-05	0.00394625
VCAN	1543.34	-1.55002	0.000446282	0.0170926
CEP85L	154.937	-1.55256	0.000140179	0.00794528
MBD5	272.258	-1.55766	0.000590821	0.0199377
JAZF1	267.38	-1.55929	0.000534713	0.0189574
RNPEPL1	1774.03	-1.56208	0.00276905	0.0494869
ZMYM4	754.44	-1.56411	0.000163686	0.00868725
BRCA1	701.105	-1.56746	0.00107959	0.0284813
CTB-25B13.12	608.071	-1.56975	0.00194104	0.0404207
THADA	478.898	-1.57809	6.8968e-05	0.00487059
ANAPC10	345.42	-1.58467	0.00124721	0.0304653
GINS1	631.983	-1.59933	0.000261713	0.0119056
ITPR2	278.13	-1.60033	0.000938698	0.0260132
SCLT1	362.965	-1.60301	0.00156055	0.0348172
PXYLP1	257.482	-1.60457	0.00190666	0.0399441
USP49	31.7107	-1.60671	0.00235841	0.0451413
SLC25A13	1071.04	-1.60729	0.000980883	0.0269379
HMBOX1	87.6242	-1.60838	0.00144923	0.0333096
PFKL	6604.67	-1.61289	0.000785198	0.023348
AC005154.6	202.555	-1.6312	1.83445e-05	0.00174789
BCYRN1	378.063	-1.63469	0.000114651	0.0069722
THBS4	104.341	-1.636	0.00187688	0.0395568
AKT3	1034.73	-1.63825	0.000242371	0.0113197
PASK	355.498	-1.64234	0.000205117	0.0101924
CAMKK2	1432.68	-1.64265	0.00155449	0.034815
NECAB3	657.246	-1.64321	3.62288e-05	0.00297893
SAMHD1	714.533	-1.64355	0.00127637	0.0308337
CCDC113	377.77	-1.64517	0.000292529	0.0130365
EBF2	222.224	-1.65489	0.000895906	0.0254426
FBXL13	388.922	-1.66237	2.92703e-07	7.53882e-05
WDR27	232.235	-1.66448	0.00180721	0.0386275
STXBP4	133.669	-1.66459	0.000658267	0.02105
DTL	521.692	-1.67149	0.000208294	0.0103053
TMEM135	175.027	-1.67587	0.00114674	0.0293363
AP1S3	68.576	-1.67861	0.000593279	0.0199821
NCAPD3	582.851	-1.68815	0.00130709	0.0312191
ADAMTS12	1904.49	-1.68899	0.000583824	0.0198932
E2F2	447.033	-1.69239	0.000345418	0.0143697
RAB27B	1711.91	-1.69582	4.75481e-08	1.66997e-05
DPY19L1	1040.53	-1.69607	1.7672e-07	5.07388e-05
MGAT5B	217.66	-1.69631	0.00249896	0.0465329
MTHFD1	7136.03	-1.69896	0.000139465	0.00794528
TMEM8B	321.48	-1.69943	0.00216177	0.0428295
MAP3K3	1058.41	-1.70416	0.000637689	0.0207979
PTBP3	812.521	-1.71387	2.30394e-05	0.00210163
FOXP2	42.7192	-1.71879	0.000660489	0.0210707
ADCK3	238.837	-1.719	0.00269209	0.0485575
XRCC3	1167.14	-1.71904	0.00113763	0.0292868
R3HDM2	420.766	-1.71964	0.00208546	0.0420599
SUSD6	440.526	-1.72672	0.00230759	0.0445591
SLC1A1	382.636	-1.72822	4.84083e-05	0.00375143
RPS6KL1	87.5167	-1.72973	0.00199867	0.0411336
LINC01184	1346.61	-1.73067	9.22397e-05	0.0059612
SHTN1	207.43	-1.73177	0.0013391	0.0315742
BARD1	242.831	-1.73598	0.000473288	0.0174587
NBEA	104.04	-1.73608	0.000202239	0.01012
SLC41A2	154.907	-1.73706	8.14651e-06	0.00101913
POLR3E	836.313	-1.73882	3.2205e-05	0.00272482
HERC3	415.355	-1.74471	1.72593e-05	0.00168871
LACE1	103.504	-1.74908	0.00255306	0.0470441
SLX4IP	137.383	-1.7505	0.000529797	0.0188212
TYW1	142.582	-1.75132	4.93542e-05	0.00380789
PPIP5K1	451.22	-1.75518	0.000217764	0.0104778
CCDC152	51.4704	-1.77018	0.00138058	0.0321964
DLG1	1882.82	-1.7755	0.00197141	0.0407991
TACC3	4347.51	-1.78373	0.000909842	0.0255778
PITPNM1	4690.19	-1.79193	0.000342756	0.0142929
XPR1	369.653	-1.79205	0.00010533	0.00661198
SLC36A1	455.879	-1.79839	0.000667592	0.0211815
CACNA1C	355.467	-1.79961	0.000699914	0.0218508
MCM5	6845.8	-1.80147	6.32875e-05	0.00456139
UNC5B	1609.67	-1.80154	0.000480039	0.0175887
RP11-527N22.2	77.0376	-1.80343	0.000895089	0.0254426
MRPS25	1164.32	-1.80539	0.000406166	0.0158611
SEMA5A	546.05	-1.80847	7.16037e-05	0.00497646
KIF16B	206.131	-1.80905	0.000307175	0.0134496
EVI5	99.8814	-1.80971	0.000117226	0.00705203
ZNF367	281.59	-1.8148	6.26227e-06	0.000824642
PTPN11	2709.03	-1.81654	0.000507005	0.018271
UCKL1	1018.02	-1.81844	7.28013e-05	0.0050098
TAZ	459.344	-1.82277	1.54907e-06	0.000291725
EBF1	136.017	-1.82495	4.9618e-05	0.00381145
VEGFC	1184.12	-1.83654	1.45991e-05	0.00153103
FBXO36	161.834	-1.84115	0.000295128	0.0130967
FHIT	46.643	-1.8433	0.000373282	0.0149946
RABGAP1L	199.616	-1.84805	5.10053e-07	0.000122371
HECW2	240.718	-1.8488	2.70102e-07	7.16752e-05
BICC1	398.854	-1.84896	1.38878e-06	0.000267286
RNGTT	469.683	-1.85972	0.00112057	0.0291181
GPR161	769.421	-1.86522	0.000247477	0.0114833
POU2F1	106.615	-1.86539	0.000252878	0.0116858
VPS13B	288.73	-1.86609	9.0771e-06	0.00108147
ERMARD	295.219	-1.86964	9.53138e-07	0.000201124
PRIM2	294.999	-1.87491	5.62067e-06	0.000751454
SPATA6	108.631	-1.87537	0.000647488	0.0209471
NEBL	41.6131	-1.87586	0.000281084	0.0126229
C16orf62	1856.3	-1.87608	0.00104873	0.0280823
ADORA1	357.936	-1.87666	0.000706768	0.0219313
ARHGAP11B	180.831	-1.88137	1.74338e-05	0.0016963
LARP1	7251.55	-1.88453	0.000472598	0.0174587
PPFIA2	28.6232	-1.88642	0.000603855	0.0201446
TRAPPC13	376.711	-1.88907	0.000170487	0.00891929
C10orf11	37.4999	-1.88956	0.000802355	0.0237774
MAP4K3	422.274	-1.88959	0.000157448	0.00843313
MTHFD1L	1909.96	-1.89394	0.000563933	0.0195346
METTL15	145.531	-1.89639	0.00212756	0.0424882
ARHGAP33	211.246	-1.89664	0.00123579	0.0303132
MTMR12	469.924	-1.89989	0.000474238	0.0174587
NRXN3	34.4495	-1.90014	0.000200683	0.010071
TBC1D14	1205.42	-1.90033	0.000916829	0.0256917
WDPCP	67.863	-1.90263	0.000898029	0.0254426
ZRANB3	107.139	-1.90315	3.52658e-05	0.00291342
THSD4	464.724	-1.90639	0.000569254	0.0195488
SLC16A7	160.087	-1.90912	0.000528521	0.018814
MTHFD1P1	26.5466	-1.91255	0.00056743	0.0195488
PLXNB3	503.602	-1.91592	0.000560654	0.0195026
KIAA0196	1038.9	-1.91637	8.88088e-06	0.00107164
ASAP2	767.325	-1.91729	0.0019842	0.0409505
DISP1	96.7571	-1.92725	0.00101333	0.027388
EXOC2	436.614	-1.92801	5.25483e-05	0.00394992
FAR2	113.254	-1.92857	0.00111228	0.0290321
PLCB4	90.5116	-1.92921	0.00112418	0.0291297
FARS2	425.76	-1.93123	0.00137584	0.0321964
LAS1L	1873.48	-1.93365	0.000427821	0.0164877
POLA1	291.903	-1.94091	7.87227e-06	0.000993022
PPP3CA	513.51	-1.94408	1.90992e-05	0.0017984
ACOT7	2770.06	-1.94523	2.69466e-06	0.000429038
CERKL	52.9286	-1.94892	0.000325008	0.0138427
IQCE	1002.55	-1.96396	0.00120465	0.0298419
CLYBL	105.418	-1.96468	0.00110338	0.0289732
RAB40C	291.569	-1.96513	0.00102467	0.0276519
ARHGEF26	69.9481	-1.97321	4.23861e-05	0.00338973
FMN1	225.082	-1.97835	0.000144853	0.00797783
SH3D19	704.138	-1.98025	9.92004e-05	0.00634086
LINC01060	193.949	-1.98453	3.98039e-05	0.00321256
RP11-462L8.1	293.257	-1.99281	2.07991e-06	0.000367955
PRKG1	159.377	-2.00347	5.28925e-06	0.000729417
TTLL5	886.41	-2.00368	0.000150385	0.00812914
PPM1F	2734.98	-2.01415	1.70424e-05	0.00168407
MAATS1	56.5949	-2.01683	0.000229948	0.0109438
FAM196B	50.5665	-2.02598	0.00176656	0.0380093
DYM	339.417	-2.02621	0.00175153	0.0377786
ARHGEF17	339.406	-2.02644	0.000328346	0.0138427
KIAA0513	622.423	-2.02933	0.00220205	0.043431
UBR3	518.734	-2.03917	1.07408e-05	0.00119819
RHBDD1	372.037	-2.04003	3.86051e-06	0.000581393
CLCC1	679.546	-2.04638	3.41931e-08	1.29798e-05
PPFIBP2	30.1561	-2.04888	0.000888813	0.0254357
PAQR5	1123.06	-2.04922	0.000608652	0.0201553
SKP2	312.307	-2.05723	0.000370863	0.0149317
PDCD6	2103.01	-2.06393	1.71157e-05	0.00168407
SCMH1	675.442	-2.0672	4.89495e-06	0.000685841
IGF2R	5421.14	-2.06767	0.00183656	0.0390381
MAST2	3780.62	-2.0691	3.74076e-07	9.29314e-05
WDR60	548.242	-2.06943	0.000868238	0.0250104
ELK3	1254.46	-2.07156	1.43954e-06	0.000274045
SLC35B4	1579.68	-2.07423	0.000148087	0.00804491
ANKRD44	176.35	-2.07439	0.00104049	0.0279497
GK	99.3131	-2.07928	0.00018372	0.00940839
YJEFN3	43.4338	-2.08253	0.000112379	0.00688184
CTDSPL	771.633	-2.08256	0.000125218	0.00733469
TMCC2	216.989	-2.08519	3.27569e-06	0.000512236
SMARCA4	4349.55	-2.08823	0.00276548	0.0494869
ATP2B4	3288.78	-2.08968	0.00131362	0.0313018
CHD6	425.366	-2.09802	2.74762e-05	0.00241818
HELLS	381.09	-2.09829	4.44895e-05	0.00349412
HERC1	499.835	-2.10521	9.6644e-05	0.00620009
GTF2IRD1	830.671	-2.10638	0.00130358	0.0311898
PPFIA1	1392.96	-2.11732	1.52655e-05	0.00157271
ARHGAP26	292.782	-2.11796	0.00207343	0.0420302
UST	365.37	-2.11936	0.00201638	0.041304
RP13-143G15.4	30.32	-2.12161	5.45308e-05	0.00406405
NPAS2	1530.23	-2.12256	0.00269734	0.048602
AP001505.10	74.0012	-2.12923	0.000141667	0.00794771
SPIDR	503.806	-2.12962	0.00120727	0.0298645
ETV5	1388.58	-2.1327	0.000348972	0.0144741
DZIP1	274.439	-2.13279	7.13922e-07	0.000160303
EXD3	131.85	-2.13303	1.84216e-06	0.000332614
WWP2	1196.64	-2.13308	8.07112e-05	0.005416
FAM186B	23.9814	-2.13436	0.00221376	0.0434991
FOXK1	706.764	-2.13532	0.000461131	0.0174057
C19orf57	106.002	-2.1405	6.66697e-06	0.000864929
VPS53	1003.17	-2.14625	0.00233783	0.0448956
CRIPAK	71.4012	-2.14984	0.000269994	0.0121873
CTB-50L17.8	36.1801	-2.15297	0.000370634	0.0149317
WDTC1	1739.14	-2.15351	0.000165048	0.00873307
ADAMTS13	66.9346	-2.15532	0.000309527	0.0134852
RBM19	976.008	-2.15685	0.0011072	0.0289858
ACSF3	1049.41	-2.15891	6.95428e-05	0.00489145
LPAR2	63.277	-2.15978	0.00151213	0.0342607
PAPPA2	364.882	-2.16124	0.000125749	0.00734125
SLC9A9	49.8699	-2.16487	2.92796e-05	0.0025426
EVC	2358.76	-2.16601	1.16432e-06	0.000233206
RBMS3	62.7379	-2.16748	0.000406715	0.0158611
INSR	222.156	-2.17094	7.13091e-07	0.000160303
CDKAL1	82.2707	-2.17236	0.00044418	0.01706
MSI2	716.666	-2.17327	2.45414e-05	0.00222704
KIAA1671	430.323	-2.17599	0.000838467	0.0245312
MIR600HG	22.2611	-2.18111	0.000589865	0.0199377
ARFGEF1	510.706	-2.18164	1.02822e-06	0.000211861
SARDH	581.769	-2.18402	0.000352802	0.0145085
EXOC4	2197.81	-2.18517	8.3082e-07	0.000178111
WDR37	510.174	-2.1931	9.5469e-06	0.0011147
PCBP3	350.668	-2.19327	0.00276846	0.0494869
ADAMTSL1	1423.62	-2.19661	1.59767e-05	0.00162495
MYLK	3007.9	-2.19748	0.00223295	0.0437449
TSSC1	1002.13	-2.19877	0.000806104	0.0238481
GSE1	524.059	-2.20006	1.47381e-05	0.00153103
RP4-740C4.5	46.7547	-2.20306	0.000729464	0.0224927
CYB5RL	153.651	-2.20419	1.51514e-07	4.49765e-05
MAPK10	56.1729	-2.20743	0.00127347	0.0308337
ARHGEF10	638.151	-2.20817	6.69886e-05	0.00474995
CORO7	90.56	-2.20842	6.16657e-05	0.00446582
PITPNA	1810.43	-2.21228	1.39917e-05	0.00147621
C15orf41	247.052	-2.21339	0.0020015	0.0411436
ERC1	971.404	-2.21518	0.00111667	0.0291032
BBS9	195.966	-2.22332	0.000136318	0.00785352
CAMK2G	1142.15	-2.22403	3.76026e-06	0.00057325
RP11-66N24.4	16.6168	-2.22621	0.00176356	0.0379914
EML4	1071.42	-2.22694	1.63961e-09	1.10447e-06
KIF3C	2651.58	-2.22737	2.16225e-06	0.000376865
UBOX5	221.258	-2.23298	5.97952e-06	0.000793374
TBCK	383.015	-2.23586	2.50265e-08	1.01934e-05
LMBR1	1009.61	-2.24293	4.44173e-06	0.000645226
VOPP1	1247.06	-2.24971	0.000358245	0.0146254
PTPRG	436.294	-2.2531	1.32082e-09	9.88868e-07
MYO3B	32.2828	-2.25483	3.4715e-05	0.00288194
RAP1GAP2	130.953	-2.26604	9.90718e-06	0.00112672
SCART1	20.352	-2.2669	0.00211616	0.0424056
HHAT	65.0114	-2.26695	0.000741853	0.0226751
INTS3	1886.13	-2.26766	0.000100294	0.00634133
NPHP4	254.972	-2.26843	0.00205407	0.0418663
SLC19A1	508.255	-2.28134	1.13356e-05	0.00123572
CTC-338M12.4	106.599	-2.2894	9.8503e-06	0.00112672
LRRC20	836.362	-2.29063	0.00173961	0.0376143
XXYLT1	431.315	-2.29409	2.47154e-07	6.76353e-05
C4orf33	286.942	-2.29635	1.2259e-05	0.0013172
SIPA1L1	1182.7	-2.29766	0.000682938	0.0214355
DIAPH2	165.402	-2.29877	0.000247841	0.0114833
RHBDF2	798.966	-2.31805	1.00963e-08	4.91184e-06
GAB2	74.8027	-2.3195	0.00255715	0.0470441
MAP3K5	57.6286	-2.32035	4.45527e-07	0.000108374
PSD3	763.275	-2.32282	0.000120927	0.00717937
RP11-244M2.1	37.8251	-2.32284	8.88959e-05	0.00578782
PTPN9	1454.68	-2.32646	7.3111e-05	0.0050098
CEP128	232.636	-2.32664	2.18728e-09	1.41575e-06
UBASH3B	469.443	-2.32933	7.5391e-06	0.000963795
TRAPPC9	328.45	-2.33119	1.83631e-05	0.00174789
USP25	239.848	-2.33574	1.81738e-10	1.98935e-07
FANCC	414.842	-2.33723	0.000385258	0.0153002
MAGI1	249.206	-2.34191	0.000124239	0.00730174
GPHN	379.343	-2.35677	0.000194195	0.00985833
CCDC57	448.38	-2.3575	2.03836e-05	0.00189893
RP11-61L23.2	25.2404	-2.35796	0.000145963	0.00801376
CDC14B	140.18	-2.36767	2.17331e-06	0.000376865
APIP	360.096	-2.36917	2.91157e-11	5.10115e-08
NR6A1	76.6546	-2.38256	6.17066e-05	0.00446582
TRPC4AP	4504.37	-2.38589	7.04796e-07	0.000160303
GRB10	3124.27	-2.39441	0.001616	0.0357357
SKI	1084.78	-2.4092	1.05039e-05	0.00117926
TENM3	1190.86	-2.40974	4.45771e-06	0.000645226
DNAH1	33.1699	-2.41075	0.00231389	0.0445825
REXO1	812.433	-2.42332	0.000110188	0.0067952
EIF3EP1	15.9199	-2.42454	0.0016421	0.0362213
PEX14	599.462	-2.42613	2.75558e-07	7.20317e-05
RP11-66N24.3	105.52	-2.42989	0.000328699	0.0138427
LINC00565	46.1014	-2.43672	0.000167153	0.00879134
IRAK1BP1	30.8584	-2.44195	0.00185322	0.0392758
MED27	604.686	-2.4422	5.4399e-06	0.000738561
SLC4A3	114.662	-2.44877	1.3344e-08	5.99249e-06
DNHD1	129.066	-2.45365	0.000268122	0.0121341
LDLRAD3	226.255	-2.46033	0.0026637	0.0483269
EHMT1	1045.45	-2.48347	0.00229973	0.0445021
CEP170B	1724.98	-2.48392	2.94705e-05	0.0025426
NHS	121.618	-2.48395	0.000557838	0.0195026
DPF3	160.749	-2.4869	0.00180814	0.0386275
RFWD2	755.158	-2.4956	3.64847e-09	2.12998e-06
TENM4	162.947	-2.49705	0.000840121	0.0245312
RALGPS1	68.3695	-2.50112	0.00242512	0.0458036
RP11-35G9.5	24.702	-2.50712	2.94463e-05	0.0025426
TTPA	16.855	-2.50885	0.000554664	0.0194881
SZT2	1053.02	-2.51533	0.00150193	0.034136
ERBB2	194.322	-2.52164	5.54884e-09	3.03695e-06
AP001062.7	187.462	-2.52335	4.08166e-06	0.000600724
PITPNM2	732.628	-2.52573	0.00133076	0.0315742
C14orf93	230.887	-2.54609	9.41582e-05	0.00606282
ARHGAP32	138.759	-2.55369	0.00232727	0.0447909
TBC1D5	919.852	-2.55794	9.28231e-11	1.25054e-07
HSPA12A	210.689	-2.56671	0.000259362	0.0118602
ENOX1	106.961	-2.57494	1.37606e-07	4.22813e-05
CCDC125	153.896	-2.5811	2.97007e-10	2.73777e-07
EEFSEC	385.779	-2.58247	0.00132269	0.0314751
ANKRD23	15.3447	-2.58381	0.00189626	0.0398214
RP4-773N10.4	220.02	-2.58686	0.00129118	0.031071
DOCK1	929.344	-2.59883	1.33251e-06	0.000259306
TCAF2	309.577	-2.5994	1.79641e-07	5.07457e-05
XYLT1	1626.38	-2.60069	0.000732798	0.0225046
HABP4	573.845	-2.60466	1.61201e-11	4.03326e-08
SCFD2	471.886	-2.60729	3.72476e-05	0.0030342
RP5-991G20.1	297.456	-2.61014	1.90311e-06	0.000340113
SAMD12	21.0299	-2.64665	2.09269e-05	0.00193923
DIP2C	498.701	-2.64787	8.33912e-07	0.000178111
RP4-555D20.2	725.492	-2.65053	0.000316986	0.0136741
ACSF2	522.353	-2.66278	7.67513e-09	3.84063e-06
MVB12B	75.2758	-2.67179	0.00104852	0.0280823
MAN1C1	8.76576	-2.67289	0.00210802	0.0423796
CENPP	242.947	-2.67554	8.19e-07	0.000178111
FHOD3	615.808	-2.67909	0.000564376	0.0195346
RP3-368A4.5	61.9284	-2.68178	0.000141025	0.00794771
GRIP1	43.9415	-2.68301	0.00186131	0.0392758
CARKD	1098.79	-2.69302	0.00190297	0.0399144
TTC7B	1087.52	-2.69442	5.06482e-05	0.00385427
PALM2	8.96345	-2.69453	0.00130037	0.0311569
NCOA2	184.743	-2.70842	2.78077e-08	1.09243e-05
CORO2B	642.329	-2.70852	0.000176095	0.00912463
FANCA	1166.41	-2.72698	1.24202e-05	0.00132639
PLCB1	134.799	-2.73238	2.37891e-10	2.33849e-07
RPTOR	2096.8	-2.73795	8.93335e-06	0.00107164
TULP4	176.352	-2.75288	7.28982e-10	6.3837e-07
VPS9D1	607.552	-2.79701	7.07499e-05	0.00495645
LINGO2	20.4906	-2.79735	7.10765e-05	0.00495949
INPP4A	388.003	-2.79828	3.91711e-06	0.000581393
EPB41L2	1220.68	-2.8012	2.12073e-08	9.05913e-06
ZNF469	25.1524	-2.80826	0.00194326	0.0404207
SLC6A17	507.806	-2.81251	2.18618e-05	0.00200464
CTD-2562J17.6	119.431	-2.81893	3.06797e-05	0.00263395
TTC28	140.522	-2.84627	0.000144169	0.00797527
CTD-2561B21.8	41.2009	-2.84748	0.000558209	0.0195026
ADAP2	8.26181	-2.85051	0.00152962	0.0344785
KIAA1024	21.4454	-2.85076	0.00038063	0.0151856
LRRC1	100.072	-2.88804	9.43673e-08	3.1184e-05
APBB2	633.443	-2.89522	1.92739e-11	4.21953e-08
FAM155A	150.822	-2.90381	5.47431e-12	1.59795e-08
ARRB1	201.985	-2.91615	3.76735e-07	9.29314e-05
ANK2	417.105	-2.92435	1.30294e-10	1.62998e-07
CCBE1	219.413	-2.93022	0.000108601	0.00672097
RGP1	2022.46	-2.93826	1.22481e-07	3.83058e-05
JPH1	92.1571	-2.94057	1.45566e-09	1.01978e-06
RP11-54O7.1	14.151	-2.94115	0.00186122	0.0392758
FGF13	138.336	-2.94219	9.75373e-10	8.13461e-07
SLC45A4	105.486	-2.94357	1.13595e-05	0.00123572
MTCL1	435.769	-2.94981	0.000115923	0.00700097
SLCO3A1	59.8	-2.96382	5.78695e-07	0.000136963
PRKCA	2827.51	-2.97099	2.63512e-05	0.00236675
PACS1	2407.24	-2.99145	3.20735e-05	0.00272482
TBL1X	695.542	-3.00517	6.47972e-06	0.00084691
OSBPL5	361.697	-3.01009	0.000184611	0.00942645
CTD-2589H19.6	26.5482	-3.02294	0.00165099	0.036326
DBH-AS1	217.516	-3.04366	4.67505e-05	0.00363906
NTSR1	23.3998	-3.0877	0.000758245	0.0229002
RP11-57H14.4	95.1665	-3.09136	2.6541e-06	0.000426458
ERG	21.4966	-3.0915	1.60391e-06	0.00029884
ARHGEF9	265.728	-3.12056	3.65304e-15	2.13264e-11
FBXL7	400.538	-3.12676	7.23347e-05	0.00500739
DROSHA	780.023	-3.15768	7.18509e-11	1.144e-07
TAF3	204.731	-3.16577	6.46015e-08	2.17583e-05
LINC00630	19.3466	-3.19144	2.37617e-06	0.000400156
TSPAN5	1043.98	-3.19198	1.56713e-10	1.82979e-07
MFNG	16.2055	-3.20685	9.21578e-05	0.0059612
C21orf58	289.169	-3.2176	1.47735e-05	0.00153103
RP11-285F7.2	15.5013	-3.22481	0.000992453	0.0271591
RP11-1391J7.1	13.0435	-3.23878	4.27028e-05	0.00339953
GPR39	318.007	-3.24293	0.00020367	0.0101626
KLHL29	285.88	-3.27565	0.000665519	0.0211541
RP1-95L4.4	59.2963	-3.27617	8.12062e-11	1.1852e-07
TMEM63A	465.763	-3.27665	9.27338e-06	0.00109003
GNAQ	457.155	-3.36507	6.4958e-19	5.68837e-15
PPP2R3B	297.103	-3.38815	1.7099e-08	7.48679e-06
RP11-20E24.1	12.3362	-3.44653	2.00937e-05	0.00188193
DISC1	30.6793	-3.46421	8.63197e-06	0.00106465
SLC35F4	96.643	-3.50438	4.96519e-06	0.000690161
TP73	39.4288	-3.54953	0.000133378	0.00773503
RP4-669P10.20	7.55799	-3.93078	0.000487038	0.0177708
ELFN2	183.727	-3.93848	1.70786e-06	0.000314858
KCNQ1	6.51691	-4.7694	0.00045975	0.0173911

## Sheet: DIPG SF8628
gname	baseMean	log2FoldChange	pvalue	padj
RP11-161I2.1	129.786	10.3626	1.18641e-08	1.15803e-06
IDI2	115.036	10.189	0.000104672	0.00223831
SERPINB10	436.551	8.65605	8.50524e-10	1.20802e-07
RP11-204L24.2	211.049	8.09365	1.00035e-08	9.98409e-07
RP11-61G23.2	26.7362	8.081	1.42014e-05	0.000445695
TAC3	23.9495	7.92168	5.8159e-06	0.000215851
RP11-331D5.2	106.804	7.74616	2.57315e-09	3.1499e-07
KCTD4	602.582	7.7263	0.000243636	0.00424723
RPS4XP4	19.0865	7.59463	1.83245e-06	8.28605e-05
RP3-325F22.5	98.4425	7.51588	4.71233e-06	0.000182218
RP11-128A17.2	17.0048	7.42759	0.000277006	0.00469596
RP11-456H18.2	15.4724	7.29045	0.00015799	0.00304398
CTA-150C2.13	15.3773	7.28172	0.000245998	0.00427832
RPL23AP32	14.7127	7.21601	4.45812e-05	0.00112811
MPC1L	14.3572	7.18465	1.17154e-05	0.00038399
RNU2-17P	13.5111	7.09522	0.000459766	0.0067778
AP006216.10	13.3963	7.08434	0.00060631	0.00832343
RP11-316A16.1	13.2163	7.07027	0.0003269	0.00529081
RP11-993B23.3	12.3296	6.96254	0.000283962	0.00478096
INSM2	11.9773	6.92096	0.00084808	0.0104789
CBR1	11.8699	6.90748	0.000913058	0.0110307
RP4-569D19.5	61.873	6.85717	4.42294e-07	2.55643e-05
ASB5	11.0747	6.80914	0.00218838	0.0205632
FRG2C	28.9358	6.80483	0.000404793	0.00618125
HIST1H3G	11.0239	6.80111	0.000261538	0.00447223
RP11-1060J15.4	10.9281	6.78689	0.000448485	0.00664688
RFPL4A	10.7331	6.76041	0.000385445	0.00598396
RP11-353N14.7	10.5568	6.73746	0.000330584	0.00533874
HIST1H4B	25.6791	6.61594	4.65956e-05	0.00116789
KCNE1B	9.58132	6.59777	0.00142612	0.0152148
PLA2G1B	9.57076	6.59762	0.0030184	0.0254679
RP1-232P20.1	9.29448	6.55143	0.000463045	0.0068035
RP11-177H2.2	9.13882	6.53044	0.00254496	0.0227935
GPR18	23.9359	6.51951	0.000173802	0.00326628
RP5-967N21.2	8.83019	6.48165	0.00272353	0.0238541
FRY-AS1	8.53049	6.43463	0.000331426	0.00534844
RP11-65N13.8	8.53833	6.434	0.00316467	0.0263212
RP11-895M11.3	8.50411	6.42713	0.00389625	0.0301558
ACTRT3	8.50983	6.42626	0.000556381	0.00782713
RP5-942I16.1	78.5068	6.42244	5.25548e-05	0.00128244
RP11-83A16.1	8.45656	6.41789	0.00407742	0.0310565
RP11-61L19.2	22.0776	6.41307	0.000914705	0.0110387
RPS26P28	8.39684	6.40814	0.000462618	0.0068035
RP11-359K18.3	8.32589	6.39596	0.00313691	0.0261689
RP11-131L12.2	84.533	6.39354	5.58866e-06	0.000209082
RP11-618L22.1	8.21842	6.37627	0.00325837	0.0269006
BAAT	70.8533	6.37619	1.68933e-05	0.000513449
RP11-755B10.3	59.1317	6.36634	2.77688e-06	0.000117002
HAUS1P1	8.12154	6.36041	0.00430298	0.0322643
CTC-350I8.1	8.01978	6.33876	0.000714729	0.00938723
CD244	22.8499	6.32591	0.00102258	0.0119563
BMPR1B-AS1	7.92976	6.32341	0.000609044	0.00835579
RP11-84A19.4	7.68897	6.29146	0.000259664	0.0044462
RP11-366M4.6	7.7424	6.28947	0.0023007	0.0212846
AP001172.2	7.66845	6.27426	0.00267416	0.0236061
MACROD2-AS1	7.56228	6.25535	0.000202617	0.00369331
RP11-225N10.1	7.54947	6.25444	0.000403875	0.00617574
AP000442.4	7.55432	6.25382	0.00109655	0.0125692
ZNF192P2	20.4898	6.2456	2.65766e-05	0.000750138
RP11-120K19.4	76.0363	6.2448	4.35133e-05	0.00110819
RP11-779O18.2	21.0906	6.23707	0.000343109	0.00549693
RP11-489E7.4	39.9907	6.21593	3.25557e-05	0.000886163
RP11-63A1.2	7.3621	6.2158	0.000813015	0.0102294
SDR42E2	7.26981	6.19842	0.00196156	0.0190207
IGBP1P4	19.5118	6.15768	6.62043e-05	0.00154735
DPY19L2P4	18.2677	6.14568	0.00372231	0.0293089
CLDN6	38.0166	6.14008	6.80965e-05	0.00158655
RP11-573D15.9	167.805	6.1171	8.30671e-07	4.22137e-05
MYL7	19.5732	6.08572	0.00271074	0.0237963
RP11-136I13.1	34.0325	6.08442	2.36327e-06	0.000103077
GTSF1L	6.60429	6.0667	0.000516215	0.00741245
PGM5-AS1	35.7119	6.04612	0.000163328	0.00311971
CTD-3074O7.2	6.26193	5.98515	0.00161327	0.0166394
RPL5P6	6.2121	5.96923	0.0040635	0.0309718
RP3-398G3.5	17.4807	5.95617	0.000851297	0.0104976
RP11-13P5.1	6.14505	5.95463	0.00391523	0.0301948
RP11-178C3.2	16.0406	5.94144	0.00106489	0.0123323
RP11-154H23.3	6.05503	5.93413	0.00303767	0.0255721
AL590763.5	5.97117	5.92352	0.00105119	0.0122136
RP11-706P11.2	5.99551	5.9177	0.0011082	0.0126439
RP11-539E17.5	5.88117	5.88831	0.00165094	0.0168547
RARRES2P1	5.86374	5.88746	0.00326504	0.0269335
RP11-576D8.4	5.86784	5.88466	0.00139946	0.0150087
RP11-434I12.5	5.79115	5.86777	0.00134652	0.0145963
RP11-351I21.6	5.74773	5.85754	0.00103186	0.0120395
HIST1H3B	140.099	5.85409	4.88198e-06	0.000187795
IL17F	5.64606	5.83452	0.00624831	0.04194
IFNA5	5.5709	5.82709	0.000743886	0.009663
ACTC1	5.5585	5.82211	0.00145129	0.0153846
RP11-326K13.4	326.297	5.80645	2.74647e-06	0.000116355
NKAPL	5.51672	5.79888	0.000997819	0.0117389
B3GALT2	72.8939	5.78487	1.11343e-05	0.000368764
AC073934.6	5.39459	5.76708	0.00243239	0.0221169
CCT8L1P	5.36744	5.76552	0.000809769	0.0102176
HMGN2P40	15.353	5.76101	0.00161581	0.0166441
HRH4	5.35552	5.7549	0.00128037	0.014086
CTD-2571L23.9	5.2853	5.74187	0.00552237	0.0385383
RP11-190C22.9	5.27312	5.73357	0.00418609	0.0316449
OMG	68.4243	5.72961	0.000179451	0.00334126
PRKAG2-AS1	116.561	5.72938	3.92618e-06	0.000157881
LRRTM2	668.953	5.72222	6.14383e-11	1.17353e-08
RP4-560B9.4	5.15775	5.72125	0.00288334	0.0247717
ZNF603P	13.809	5.71925	0.000899335	0.0109187
RP11-559M23.1	5.1971	5.71211	0.00224915	0.0209476
RPF2P1	80.0276	5.68804	5.34028e-06	0.000202611
RP11-422P24.9	5.10916	5.68597	0.0041784	0.0316083
SNORA65	382.468	5.67865	7.42073e-06	0.000266485
RP11-462D18.4	13.4218	5.67228	0.000701046	0.00924037
RP11-348N5.7	14.3832	5.66901	0.00166792	0.016993
RASGEF1B	154.161	5.63582	4.04778e-06	0.000161179
PRSS54	24.3648	5.63534	0.000138054	0.00272383
RP11-58A17.3	4.83634	5.61427	0.00208593	0.019913
PRDM13	23.6785	5.61266	0.000402226	0.00616061
RP11-288E14.2	12.4654	5.59093	0.00291171	0.0249188
RPS15AP11	4.73899	5.5782	0.0070753	0.045625
HIST1H4C	72.4075	5.57433	0.000102434	0.00220394
CTD-2653M23.3	25.4772	5.56223	8.91314e-05	0.00197884
RPL23AP15	4.68593	5.56097	0.00415704	0.0315017
RP4-798A17.5	4.64	5.54681	0.00337789	0.027506
RP11-666O2.2	368.17	5.5362	5.80424e-06	0.00021578
AC007278.3	4.49044	5.52506	0.0073308	0.0466749
LINC01589	4.54655	5.52204	0.00399083	0.0305968
AC034110.1	4.50246	5.51116	0.00560463	0.0388169
HOXD8	4.51853	5.50782	0.00601004	0.0408605
STARD13-AS	4.49121	5.50063	0.00611596	0.0413649
RP11-346C20.3	11.6305	5.47582	0.00345301	0.027838
VTI1BP2	4.281	5.44802	0.00415371	0.0314968
RP11-1275H24.1	4.23515	5.42567	0.00383712	0.0299152
CKMT1B	4.2177	5.41036	0.00502379	0.0357572
RP11-736N17.10	11.0504	5.39899	0.00342514	0.0276973
VIP	11.7727	5.38795	0.00199573	0.0192845
RP11-845M18.7	4.093	5.38421	0.00353491	0.0283061
C21orf91-OT1	4.08466	5.37097	0.00388276	0.0301226
DNASE2B	4.08567	5.36298	0.00694806	0.0450862
AC004471.9	4.03397	5.35661	0.00347019	0.0279494
GADD45G	243.708	5.34775	4.51622e-06	0.000176914
RP11-178H8.7	206.638	5.33756	2.58526e-05	0.000735321
LINC00543	3.99196	5.33302	0.00462882	0.0339605
HIST1H2BM	3.98919	5.33032	0.00344733	0.0278159
RP11-403P17.4	11.4303	5.32841	0.00354328	0.0283267
FCER1G	62.2961	5.32212	1.70831e-05	0.00051709
GSX2	140.272	5.3069	1.06243e-05	0.000355593
RP11-428O18.6	3.87203	5.30609	0.00568557	0.0391714
IFNA22P	10.2677	5.29873	0.00128753	0.0141367
RP11-383G6.4	3.87393	5.28551	0.00569461	0.0392093
TAC1	407.89	5.2779	1.87337e-07	1.27326e-05
MKRN2OS	3.83697	5.27518	0.00733845	0.0466802
RP1-266L20.2	10.1623	5.26133	0.000875018	0.0107124
RP11-109G23.3	23.5085	5.23565	0.00219056	0.0205749
FILIP1L	4023.99	5.23399	3.04068e-07	1.89248e-05
HIST1H4E	651.057	5.2307	4.7023e-10	7.03979e-08
NPFFR1	21.4041	5.22919	2.09144e-05	0.000617867
RP11-85G18.6	30.6836	5.19063	1.19162e-05	0.000387706
LINC01351	31.3764	5.1814	0.000938067	0.0112289
TNFRSF10D	9.57246	5.18139	0.00228137	0.0211499
AC024560.2	3.53221	5.17495	0.00520412	0.0368042
STAM-AS1	852.387	5.15758	2.23095e-05	0.000652988
ZEB2-AS1	17.6087	5.1534	0.000350517	0.00558734
TSTD1	129.078	5.14063	2.15724e-05	0.000635806
SNORD53	3.47	5.13997	0.00625363	0.041963
RP11-365O16.1	17.1092	5.13415	0.00109966	0.0125853
MC4R	137.482	5.10558	4.07491e-05	0.00105367
PRR15	156.424	5.10382	3.97885e-06	0.00015942
RP11-375N15.2	491.011	5.0976	5.45728e-06	0.000205641
ALB	8.95697	5.08139	0.00115448	0.0130178
RP11-334G22.1	75.4429	5.07812	5.70099e-05	0.00137003
RAD21-AS1	28.7277	5.06684	0.000290449	0.0048533
RP5-915N17.11	16.4718	5.06601	0.000684948	0.00907137
RP11-402D21.2	121.124	5.04813	0.000120025	0.0024488
RP11-696L21.2	8.69367	5.04538	0.00377295	0.0296234
C15orf48	25.949	5.04189	4.22245e-07	2.45556e-05
BTNL9	9.25682	5.04121	0.00307222	0.0258041
RWDD4P2	9.25912	5.01972	0.00572442	0.0393897
MAB21L1	913.989	5.01756	8.72513e-06	0.000305407
RP11-467D6.1	466.672	4.99881	3.03634e-05	0.000838854
RP11-313P13.5	52.9592	4.9964	0.000551235	0.00777449
C1orf189	23.1368	4.98234	9.47602e-05	0.00207881
CTD-2089N3.1	8.94772	4.98055	0.00440268	0.032757
RP11-93O14.3	64.0726	4.9688	5.74916e-09	6.21386e-07
RP11-109D9.4	44.6525	4.96784	0.000402106	0.00616061
PRDM9	177.631	4.93954	2.53525e-05	0.000723885
RP11-670E13.6	1236.54	4.92643	8.03973e-09	8.36321e-07
S1PR1	107.846	4.91751	1.51099e-05	0.000471535
RP11-393I2.4	455.961	4.90868	1.44375e-05	0.000451823
RP11-314A20.2	438.232	4.90306	1.76655e-05	0.000531091
CLEC12B	7.91903	4.89672	0.00228026	0.0211485
FAM110D	184.864	4.89252	1.8979e-07	1.28207e-05
FLJ30679	355.488	4.88982	0.000192799	0.00353337
GALR2	21.0922	4.88905	0.00137977	0.0148694
RP11-497E19.2	8.43748	4.88619	0.00641119	0.0426329
GPER1	1366.2	4.87944	2.53169e-09	3.12415e-07
RP11-62G11.1	7.74182	4.8738	0.00605102	0.0410635
RP11-561B11.1	37.2015	4.85277	7.46482e-09	7.8761e-07
RP5-827C21.4	1091.37	4.85072	2.45977e-05	0.000707807
RP11-343H5.6	99.4876	4.85052	1.28233e-05	0.000413513
RPS3AP5	311.601	4.84146	0.000149091	0.00290282
TSHR	7.55711	4.83826	0.00215251	0.0203399
NACA2	7.50117	4.82748	0.00639496	0.0425761
RP11-255E6.6	13.7942	4.82667	0.00294095	0.0250915
BEST2	7.99014	4.82632	0.0041018	0.0311886
RP11-380N8.7	75.9183	4.82401	0.000161708	0.00310448
HIST1H3E	35.8607	4.81497	1.0966e-06	5.24779e-05
AFP	159.239	4.80954	1.18666e-05	0.000387229
WFIKKN2	254.26	4.76427	1.99339e-05	0.000590474
SLC35D3	34.5559	4.76254	2.71885e-06	0.000115627
AC090616.2	43.0758	4.74803	0.000376933	0.00589459
SAG	7.0885	4.7414	0.00613651	0.0414406
RP11-629N8.3	7.51754	4.74095	0.00442709	0.0328556
AC005578.3	23.0973	4.72608	0.00393381	0.0302749
RP11-44N11.2	41.3851	4.71923	1.61265e-05	0.000495583
OVOL1	14.3716	4.71534	0.00284377	0.024546
RP3-326L13.2	47.1935	4.71478	9.33987e-05	0.00205301
RP11-680F8.3	36.2425	4.70771	2.78974e-07	1.76606e-05
AC004158.3	755.372	4.67784	1.53257e-05	0.00047559
HOXA11	15.8184	4.66769	0.0040229	0.0307682
IFT74-AS1	73.5684	4.66535	0.0005716	0.00796971
MAFA	15.3745	4.66015	0.00152708	0.0159384
TBR1	18.4105	4.65571	0.000423312	0.00635456
IL5RA	15.0039	4.64895	0.000778631	0.00993214
RP11-108M9.6	36.7688	4.6466	0.00143517	0.0152757
RP11-57G10.8	41.6132	4.63965	0.00311672	0.0260593
CTD-2118P12.1	50.4021	4.63111	0.000772462	0.0098803
NCBP2-AS1	6.93286	4.6274	0.00462046	0.0339216
RP11-629O1.2	711.071	4.62225	7.45149e-05	0.00171091
CCK	13.4333	4.62049	0.00162419	0.0166839
EN1	13.3685	4.61946	0.000594619	0.0081985
FABP5P3	13.386	4.61202	0.0019503	0.018953
RP11-372K14.2	100.785	4.61008	0.000102729	0.00220746
LCT	13.1277	4.60995	0.00012565	0.00253785
CTB-174D11.2	19.2212	4.59578	1.10211e-05	0.000366109
RP11-961A15.3	28.7489	4.58772	0.00110692	0.0126358
RP11-44M6.3	39.9905	4.58691	0.000441761	0.00657171
RP11-45I20.1	6.37015	4.58562	0.00423227	0.0318744
CTD-2588C8.8	44.7641	4.58084	0.000749901	0.00971068
RP11-261P13.5	6.24883	4.55894	0.00596422	0.0406113
HNRNPFP1	6.17846	4.54771	0.00758088	0.0476926
RP4-800G7.1	346.459	4.5416	0.000210365	0.00378333
KCNJ8	193.888	4.5399	0.000155804	0.00302026
FAM180B	6.14283	4.53684	0.00601423	0.0408765
RP11-646I6.6	16.7241	4.53523	0.00178176	0.0177604
HAL	53.0703	4.5314	5.23633e-08	4.20368e-06
CLK3P2	30.9258	4.52889	9.77676e-05	0.00212376
CTD-2371O3.3	561.164	4.52519	5.69825e-05	0.00137003
AP000265.1	6.51264	4.52262	0.00689588	0.0448912
CTD-2235C13.3	12.5956	4.5169	0.0062089	0.0417767
ERMN	460.112	4.51073	2.66279e-07	1.70519e-05
RP11-390F4.10	18.0188	4.50734	0.000187905	0.00346951
RP11-73K9.2	210.694	4.50261	0.000146398	0.00286405
NRARP	83.4524	4.50123	0.000154754	0.00300253
RP11-589C21.6	45.0631	4.49785	0.000274654	0.00467039
RP13-415G19.2	47.9856	4.49137	0.00197691	0.019136
HIST1H2AK	97.7919	4.48794	7.01198e-05	0.00162345
RP11-707G18.1	84.7988	4.48253	6.18272e-05	0.00146045
MYO1A	6.24143	4.48049	0.00680517	0.0445048
AF129408.17	10.9476	4.47873	0.00477988	0.0347239
SLC39A2	29.7859	4.47282	0.00141407	0.015136
RP11-486G15.2	885.986	4.46875	0.00011785	0.00242452
RP11-267M23.6	20.5963	4.44588	0.00177412	0.0177148
RHOV	354.098	4.44109	8.03508e-06	0.00028531
FSCN3	47.9228	4.43874	2.34741e-06	0.000102789
RP11-649E7.5	13.3225	4.43721	0.0033577	0.027397
DENND5B-AS1	5.70627	4.43177	0.00654252	0.0431694
AP001412.1	69.9442	4.43064	0.000136751	0.00270534
AC137932.6	124.441	4.4239	7.77715e-09	8.12822e-07
ZNF280A	3891.08	4.42351	3.47941e-07	2.11215e-05
RP11-1072C15.6	165.52	4.41949	2.42181e-05	0.000698166
LRRC4	201.945	4.41937	1.51364e-13	5.84844e-11
HCCAT5	6.04348	4.41863	0.00730743	0.0465896
RP11-875O11.2	102.604	4.41439	0.000234135	0.00411725
C10orf95	20.1044	4.409	0.00180955	0.0179152
RP11-334C17.6	47.1753	4.40896	3.88304e-07	2.30661e-05
C18orf65	613.577	4.4018	9.08848e-06	0.000315296
C2CD4A	37.9223	4.3973	0.00130123	0.014239
RP11-62H20.1	28.2856	4.396	0.0036621	0.0289558
RP11-455J20.3	10.3176	4.39564	0.00646578	0.0428893
RP11-6F2.5	15.0968	4.39356	0.00374228	0.0294452
C1orf116	111.249	4.39128	1.16299e-08	1.1402e-06
RP5-1186N24.3	129.901	4.38197	0.00146152	0.0154643
RP11-111K18.1	11.3429	4.3728	0.00280354	0.0243314
CTC-444N24.6	15.6874	4.37094	5.89282e-05	0.00140697
RP1-40E16.12	221.874	4.37065	0.00017808	0.00332274
RP11-62F24.2	122.324	4.3646	7.68221e-05	0.00175298
RP11-309M23.1	28.283	4.3644	0.00446079	0.0330167
AC008088.4	20.9615	4.35403	0.00226444	0.0210585
RP11-277B15.3	95.2545	4.34608	0.000955964	0.0114062
NANOGNBP3	42.585	4.34224	0.000385293	0.00598396
SP9	401.163	4.33664	2.29028e-05	0.000666828
TEX26-AS1	54.1686	4.33182	0.0015944	0.016508
RP11-752G15.8	17.5273	4.32975	0.00358601	0.0286016
NAT16	130.468	4.32908	6.65406e-06	0.000242441
TMEM100	444.306	4.3104	7.82031e-06	0.000278576
HIST1H2BG	296.23	4.30149	3.79872e-07	2.26258e-05
ATOH7	46.9125	4.30054	0.00052916	0.00755451
AC079305.10	110.391	4.29686	0.000131979	0.00263447
CCDC160	52.6441	4.2896	0.00219862	0.0206244
RP11-602N24.3	54.6589	4.28419	0.00162373	0.0166839
HIST1H4J	54.0246	4.26264	0.00432325	0.0323725
KRTAP19-5	10.5388	4.2562	0.00600185	0.0408174
SNORA72	13.9654	4.25282	0.0017227	0.0173578
BTLA	20.8545	4.2483	3.85588e-05	0.00100932
GJB3	1008.47	4.24715	2.29596e-06	0.000100939
ID2	1128.28	4.24593	1.07672e-06	5.16383e-05
CTA-212D2.2	55.4238	4.24501	3.53014e-05	0.000946941
RP11-527L4.2	184.297	4.24068	0.000136388	0.00270193
RP11-905K4.1	23.7298	4.22967	0.000444541	0.00659726
EVI2B	384.732	4.22921	8.72657e-08	6.40247e-06
RP11-547D24.1	11.4057	4.2272	0.00336922	0.0274657
SPATA4	16.2799	4.22702	0.00271204	0.0237983
CD14	113.067	4.22263	0.000284303	0.00478291
AC068831.16	19.0987	4.21546	0.00263705	0.0233482
RP11-830F9.5	9.96328	4.18555	0.00172641	0.0173768
UCHL1-AS1	52.6204	4.18415	6.07015e-05	0.00144155
RP11-522I20.3	1003.21	4.18323	0.0001831	0.00340062
GACAT2	26.0512	4.17657	8.36705e-05	0.00188408
RP11-467P9.1	35.5202	4.17401	6.10171e-05	0.00144594
AP000320.6	48.4603	4.16711	0.000368101	0.00579262
RP11-312B8.1	140.633	4.1533	0.000949026	0.0113295
U1	17.5159	4.14837	0.000131776	0.00263279
AOC4P	21.4653	4.14429	0.00014331	0.0028175
HRK	26.84	4.14326	1.36797e-05	0.000433911
SLFN12L	16.7384	4.12878	0.00224367	0.0209142
HSPB3	109.732	4.12232	1.5257e-05	0.000474789
CTD-2186M15.3	795.474	4.12073	6.80831e-07	3.63498e-05
TCEAL5	254.98	4.12014	0.000199349	0.00364137
SERPINC1	9.48012	4.11482	0.00184946	0.0182532
RP11-545M17.3	10.624	4.10538	0.00580831	0.0398138
ENKUR	354.034	4.10258	4.36002e-06	0.000171895
CTC-444N24.13	36.7419	4.10138	0.000671552	0.00895282
RP13-16H11.8	28.5566	4.09759	0.000107986	0.00229225
MARCKSL1P2	14.8732	4.08505	0.00632477	0.0422739
RP4-612B18.3	35.0143	4.08126	7.56067e-06	0.000270197
RP4-575N6.2	42.0333	4.07345	0.000645678	0.00873399
ARHGAP9	35.9469	4.067	4.69446e-05	0.00117398
DLX3	9.22201	4.06683	0.00448178	0.0331341
POU3F1	27.8967	4.06556	9.03454e-05	0.00199763
REM2	131.966	4.0648	1.74476e-05	0.000525252
DSCR9	78.8749	4.06403	3.17158e-05	0.000868863
CLPSL1	144.994	4.06254	0.000917841	0.0110585
ZNF296	1128.79	4.0624	3.27659e-05	0.000890789
RP11-732A21.3	125.54	4.05104	0.00115156	0.012998
RP4-613A2.1	9.10401	4.04982	0.00413227	0.0313757
CTD-2095E4.5	143.576	4.04796	0.000909103	0.0110071
TP53TG3	27.6562	4.04436	0.000590693	0.0081675
ZNF425	572.795	4.02548	1.8568e-09	2.39192e-07
MAN1B1-AS1	381.208	4.02226	6.27172e-05	0.00147833
RP11-728G15.1	8.92735	4.02018	0.00238684	0.0218534
MYOM2	157.276	4.01583	0.000750403	0.00971068
RPL23AP81	48.8916	4.01112	0.00796604	0.0493303
RP3-416H24.1	21.6216	4.0026	3.18025e-05	0.000868863
DPPA2	26.8879	4.00164	0.000819886	0.010282
AC018890.6	8.03653	3.9992	0.00667727	0.0438235
PCDH8	20.1809	3.99392	0.00245589	0.0222739
SNORA13	48.4837	3.99308	0.00161309	0.0166394
RP11-1379J22.2	31.687	3.99189	0.000209404	0.00377216
RP11-390F4.3	23.2144	3.99082	1.02757e-05	0.0003476
RP11-363J20.1	17.6204	3.99036	0.000411266	0.00624204
XXbac-BPG157A10.21	122.117	3.98761	0.000267747	0.00456694
CD24	121.442	3.98528	6.6582e-06	0.000242441
FRG2	62.508	3.98008	0.000190033	0.00350005
AMN	74.6562	3.97932	0.000369851	0.00581191
AC015971.2	33.4972	3.97504	0.00385145	0.0299446
AC079807.2	170.749	3.9746	0.000173052	0.00325494
RP11-959F10.4	14.1295	3.97002	0.000415898	0.00628157
RP11-29H23.4	18.7202	3.96912	0.00145187	0.0153846
RNU6-703P	13.5247	3.9643	0.00232656	0.0214879
IL18RAP	91.552	3.95867	2.58178e-06	0.000110647
OSGEPL1-AS1	61.011	3.94747	0.000392675	0.00606306
RP4-789D17.5	12.2919	3.94318	0.0065796	0.0433752
RP11-452K12.4	12.3291	3.94243	0.00135817	0.0147011
HEXA-AS1	93.3526	3.93834	1.57695e-06	7.21909e-05
CA3-AS1	36.5453	3.93812	9.55501e-05	0.00209407
LINC00161	12.1991	3.9259	0.000842542	0.0104408
VMO1	60.0773	3.92235	3.85833e-05	0.00100932
AC079145.4	34.0862	3.92056	0.00137082	0.0147946
RP11-365F18.1	27.617	3.91653	0.000335899	0.00539835
ZNF649-AS1	42.9963	3.91586	5.47668e-05	0.00132475
CTB-31O20.2	1949.73	3.91506	0.000484091	0.00706202
GJA4	8.2217	3.91416	0.00241143	0.0219968
HIST1H2BD	886.976	3.90191	4.5827e-07	2.61026e-05
KLRD1	7.59262	3.89821	0.00442567	0.0328556
MAFB	144.882	3.89798	0.000293825	0.00489862
RP11-510M2.2	224.829	3.89751	0.00061935	0.00844489
LENEP	11.9727	3.89724	0.00126166	0.0139216
SNORA60	56.9271	3.89024	0.00065419	0.00881412
RP5-1025A1.3	18.7962	3.88602	0.00309112	0.0259039
HIST3H2BB	150.763	3.87831	3.89088e-05	0.00101604
IL1RL1	11.6775	3.8705	0.000382608	0.00595326
RP4-555D20.4	2532.86	3.87039	5.08207e-05	0.00124976
CTD-2035E11.4	98.8279	3.86092	0.000244064	0.00425136
RP11-379F4.9	52.5006	3.8605	0.000214753	0.00384663
RP11-191L17.1	121.336	3.85328	0.000775583	0.00990466
AC129492.6	90.8313	3.83698	0.000375948	0.005891
RP11-712B9.2	130.362	3.83393	0.000475329	0.00694714
RP11-79O8.1	14.8259	3.8319	0.0033303	0.0272382
TRIM51	14.8878	3.82782	0.000974634	0.0115644
PRR26	24.0895	3.82687	7.03448e-05	0.00162696
RP11-474G23.2	49.5378	3.82325	0.000523643	0.00749507
CTD-2302E22.4	44.4205	3.81905	9.58859e-05	0.00209728
CEBPA	115.81	3.80858	1.16499e-05	0.00038241
RASL11A	215.357	3.80571	7.06895e-06	0.000255092
KB-1980E6.3	372.644	3.79464	0.000434919	0.00648922
RP11-442N24__B.1	308.137	3.7928	0.00176115	0.017625
RP1-292L20.3	89.3035	3.78961	0.000404266	0.00617747
KLHL31	137.111	3.78492	0.000144921	0.00284413
BHLHE22	26.4871	3.78463	0.000845581	0.0104726
TMEM262	6.94941	3.78348	0.00579919	0.039781
AC016831.7	18.6242	3.78255	3.46746e-05	0.000933517
RP11-517O13.3	10.1397	3.78041	0.00594457	0.0405211
RP11-883G14.1	8.13911	3.7707	0.00382379	0.0298323
PRDM7	17.4161	3.76796	0.00221388	0.0207209
MIR181A1HG	55.9912	3.76226	2.19306e-06	9.67959e-05
RP11-253M7.4	11.9005	3.75923	0.00734948	0.0467203
S100P	30.2969	3.75844	2.80347e-05	0.000782976
FLJ13224	16.2139	3.75795	0.00208077	0.0198962
NBAT1	10.8833	3.75539	0.00173503	0.0174382
MATR3	556.977	3.74587	0.00067497	0.00897674
RP11-334C17.3	180.294	3.74375	4.88469e-12	1.28845e-09
VGF	1132.53	3.74233	0.000462104	0.0068035
RP11-104O19.4	35.0963	3.73933	0.000203796	0.00371037
RPLP1P6	80.0248	3.73408	8.07643e-05	0.00183162
HES7	334.472	3.73355	9.04285e-05	0.00199763
FAM83E	6.75607	3.73227	0.0072855	0.0464709
RP5-890E16.2	881.204	3.72914	5.40658e-05	0.00131209
RP11-56B16.2	31.0546	3.72484	0.000405887	0.00618886
RP11-10N23.5	28.448	3.7164	8.41208e-05	0.00189225
RP11-326I11.5	32.8568	3.70622	0.00211384	0.0201131
CFLAR-AS1	30.0268	3.70351	5.52583e-06	0.000207519
RP11-490M8.1	160.85	3.6979	0.000195857	0.00358349
HIST1H2AE	97.2083	3.69595	5.45898e-05	0.00132191
GADD45A	13308.5	3.69451	0.000126129	0.0025429
RP3-486I3.7	57.2832	3.69186	0.000658592	0.00886201
RP11-325I22.3	10.3644	3.68985	0.0063339	0.0423094
RP11-485M7.2	36.3117	3.68213	0.000553386	0.0077949
PCDH18	1024.16	3.6761	0.000468125	0.00685996
RP1-125I3.2	206.816	3.67482	1.02005e-05	0.000346644
EVI2A	330.379	3.67324	3.12029e-05	0.000857168
AC005363.11	24.616	3.67293	0.0028322	0.0244978
RP11-93H24.3	182.036	3.67203	0.000217018	0.00387466
CTC-232P5.1	57.8552	3.67079	0.00627608	0.0420372
C1orf53	134.37	3.67044	0.00102425	0.0119696
RP3-466P17.1	80.9859	3.66751	0.00189528	0.0185693
RP11-323F24.3	29.8839	3.6668	0.00054265	0.00768382
CTB-129P6.7	28.6532	3.66627	0.00054191	0.00768382
RP11-881M11.2	64.8855	3.66463	0.000223703	0.00395893
PAXIP1-AS1	1258.85	3.64903	0.000534403	0.00759998
CBX3P1	86.326	3.64196	0.000877307	0.0107276
RP11-7F18.2	89.7488	3.64074	0.00177877	0.0177453
HIST2H4A	42.1681	3.64044	4.73716e-05	0.001182
RP11-366L20.3	116.111	3.63715	5.80171e-05	0.00138821
RP11-462G2.1	14.9479	3.63689	0.00256168	0.0228683
MMRN2	201.818	3.63628	0.000129917	0.0026074
ZCCHC12	56.1747	3.62566	0.00186805	0.0183794
NPC1L1	34.4285	3.62548	1.06475e-06	5.12863e-05
RP11-160E2.6	13.895	3.62332	0.00775516	0.0484714
NR4A2	1041.11	3.62232	2.87617e-07	1.81559e-05
RP11-109P14.10	11.9976	3.62047	0.00489504	0.0352902
GADD45B	5399.5	3.61372	7.31736e-05	0.00168535
CAHM	355.909	3.61039	0.000385661	0.00598396
CALB1	120.975	3.60978	6.50392e-08	4.9801e-06
RP11-425A6.5	207.159	3.60956	0.00048523	0.00707012
MYO1G	15.9642	3.60707	0.00011853	0.00242723
RP11-414H17.5	19.4548	3.59878	0.00193806	0.0188754
RP11-474I16.8	9.77123	3.59696	0.00546329	0.0382223
LINC00303	22.3738	3.59593	0.000370569	0.00581907
GJC3	12.6932	3.59516	0.00376637	0.0295927
RASSF9	119.22	3.59082	0.000563444	0.00790641
RNF139-AS1	659.847	3.58187	0.00120588	0.0134159
HIST2H2BE	2270.11	3.58029	3.61038e-05	0.000962637
RP4-616B8.4	82.7103	3.57043	0.0014686	0.0155172
HEXIM1	10126.7	3.56478	4.07145e-06	0.000161669
CTD-2049O4.1	73.8463	3.56067	4.65776e-05	0.00116789
RP11-540E16.2	15.1895	3.55937	0.00354389	0.0283267
RP5-1068E13.7	704.585	3.55803	0.000187512	0.00346802
RP1-265C24.8	38.8782	3.55513	0.00362937	0.0288235
RP11-255C15.3	28.5492	3.55328	0.00221759	0.0207234
METTL18	2400.83	3.55201	0.00107968	0.0124531
CTD-3075F15.1	12.371	3.55041	0.00196714	0.0190665
RP11-92G12.3	64.0921	3.5494	3.68841e-05	0.000975229
RP11-93O14.2	8.74302	3.54728	0.00697702	0.0451753
RP11-126K1.6	422.388	3.5457	0.000396882	0.00609836
RP6-65G23.5	13.1774	3.54482	0.005918	0.0404084
HES6	2103.75	3.53885	6.09755e-10	9.00689e-08
RP5-1166F10.1	49.5626	3.53707	4.8023e-09	5.26755e-07
RP11-359E3.4	254.164	3.5273	0.000110748	0.00233476
S100A14	19.9051	3.52491	2.87281e-05	0.000798657
RP11-317P15.4	241.782	3.52331	0.000204297	0.00371643
CTD-2383M3.1	39.2911	3.52283	0.00134215	0.0145632
GJA1	5869.79	3.52095	0.00130777	0.0142811
IL17RE	104.891	3.50887	0.000189854	0.00349966
KRT17P2	11.1688	3.50566	0.00491268	0.0353525
RNF113A	7364.47	3.50283	0.000698796	0.0092217
MAB21L2	50.4635	3.50206	0.00130134	0.014239
KRT12	78.5055	3.50055	2.41519e-09	3.02335e-07
ISCA1P4	26.0981	3.49859	0.00216129	0.0203778
RP11-129K12.1	19.0027	3.49096	0.000610483	0.00836517
ARL14	30.0151	3.49042	4.89572e-07	2.76017e-05
RP11-472B18.1	82.1598	3.49009	1.84636e-05	0.000552089
GJA1P1	135.97	3.48838	0.00202279	0.019478
AC062017.1	77.9414	3.48382	0.000283184	0.00477428
RAET1L	72.692	3.47639	3.6751e-05	0.000974227
RP11-151A10.3	32.9364	3.47421	0.0039861	0.0305712
RASL11B	1331.79	3.47137	1.53112e-07	1.06348e-05
LINC01003	613.61	3.46507	0.000157368	0.00304166
ECM2	57.9457	3.46302	0.00104244	0.0121373
TOLLIP-AS1	303.538	3.45927	0.000300177	0.00496582
RGS2	2652.86	3.45883	0.000419452	0.00631801
TSLP	191.463	3.45788	0.000802363	0.0101472
SPANXN5	21.8992	3.4577	0.00308897	0.0259039
KCNV1	23.9073	3.45704	0.00424031	0.0318943
RP5-1065J22.8	309.764	3.45482	5.39311e-05	0.00131169
RP1-198K11.5	523.108	3.45311	3.7975e-05	0.000999301
RP11-17M16.2	66.3226	3.45238	0.000520969	0.00746161
CTD-2262B20.1	15.8269	3.45063	0.00146643	0.0155018
PCDH10	356.725	3.45014	1.80914e-05	0.000541691
RP11-34F20.7	105.149	3.44836	0.000774753	0.00989977
HIST2H2AA3	185.974	3.44536	1.2336e-05	0.000399602
RP11-634H22.1	118.778	3.44298	0.0052205	0.0368377
SOX2	2216.07	3.43923	0.000111653	0.0023485
AL591893.1	8.81177	3.43539	0.00389867	0.0301558
RP11-477I4.4	33.4121	3.43517	0.00554334	0.0385996
RP11-452K12.7	33.6957	3.43094	0.000164072	0.00312584
RPL26P19	27.0994	3.43013	0.00141839	0.0151553
AC018816.3	8.66746	3.42475	0.00421306	0.0317729
C5orf46	502.343	3.42433	9.47408e-06	0.000325453
AC002456.2	244.293	3.42147	0.00152754	0.0159384
HIST1H4H	1312.44	3.41017	4.19651e-14	1.82318e-11
RP11-745C15.2	11.1967	3.40913	0.00420854	0.0317713
LIM2	8.60828	3.40875	0.00222245	0.0207425
SNHG1	28342.7	3.40408	0.00118819	0.0133031
FAM196A	58.1488	3.40275	5.12237e-08	4.12714e-06
LINC00115	302.994	3.40261	0.000840748	0.0104354
HIST1H2BF	66.5939	3.40197	1.97035e-06	8.83744e-05
LOH12CR2	180.972	3.40053	0.000983236	0.0116216
TCTE3	560.633	3.40035	0.000359812	0.00569862
RP11-860B13.1	8.55874	3.39926	0.00494858	0.0354611
LINC01023	141.31	3.39845	7.60709e-05	0.00173942
BEX2	4372.77	3.39403	4.08941e-05	0.00105482
HSD17B2	20.8938	3.3916	0.00350301	0.0281422
DUX4L50	35.7772	3.38434	0.000896203	0.0108926
SUB1P1	8.51234	3.38389	0.00685605	0.0447187
CXCR4	2248.39	3.38325	1.52297e-05	0.000474606
RP11-34F13.2	43.0277	3.37854	0.00110228	0.0126023
HIST1H4K	76.4225	3.37358	0.00312506	0.0260897
PAGE1	29.6259	3.37342	0.00277975	0.0241723
RP11-563N4.1	240.634	3.37277	0.000565757	0.00791881
LINC01268	33.3743	3.37177	0.00601962	0.0409006
RP11-770J1.5	8.42945	3.37071	0.00690446	0.0449035
ARPP21	28.9404	3.36671	0.00027903	0.00472305
RRAD	196.301	3.36544	0.000164306	0.0031276
FAM183DP	16.0171	3.36262	0.00557881	0.0387327
RP11-29A19.2	27.3552	3.36187	0.000326112	0.00528965
RP11-190C22.8	43.5729	3.35963	0.00381524	0.0297866
PIGW	5458.83	3.35841	0.000487804	0.0070967
LINC01024	155.57	3.35813	0.000163995	0.00312584
BEX1	4710.51	3.35746	0.000894465	0.0108774
RP11-363N22.2	12.3393	3.35562	0.00417195	0.0315703
THAP2	1623.65	3.35249	9.60943e-05	0.00209814
RP11-574K11.24	2133.65	3.35122	0.00142624	0.0152148
CT45A11P	23.2617	3.34841	0.00362578	0.0288235
LINC01144	421.018	3.34433	0.00229345	0.0212353
NAP1L5	1876.91	3.33666	0.000369326	0.00580777
HCG9	13.9006	3.33539	0.000679754	0.00901874
PF4	26.3304	3.33033	0.00113974	0.0128971
RP11-365P13.5	10.0566	3.3293	0.00247308	0.0223932
CTD-2561B21.11	59.0537	3.32844	0.00479263	0.0347709
PCDH9	465.694	3.32713	2.05139e-05	0.000606845
RP11-100G15.7	10.6385	3.32608	0.00705139	0.0455592
STAR	33.4962	3.32296	0.00209382	0.0199539
GPR37	359.119	3.32224	0.000356324	0.00566767
ATP13A5-AS1	11.1802	3.31778	0.000998157	0.0117389
BANF1P4	16.1741	3.31628	0.00149557	0.0157123
RP11-809C18.3	24.62	3.30556	5.56086e-06	0.000208481
RP4-798A10.7	52.2713	3.3045	0.00452477	0.0333962
RP1-223E5.4	420.459	3.30107	0.000458875	0.00677368
FAM46C	126.246	3.3006	0.000752234	0.00972418
YTHDF3-AS1	196.306	3.30024	8.23667e-05	0.00186035
RP11-332H14.2	1467.37	3.30006	0.0018561	0.0183025
AQP3	848.395	3.29431	3.68023e-05	0.000974227
CTC-436P18.5	15.1992	3.28692	0.000595907	0.00821114
GTF2IRD2P1	42.6796	3.28676	0.00029485	0.00490465
RP11-713H12.1	11.0578	3.28423	0.00492159	0.0353707
DNAJC9-AS1	45.9266	3.27929	0.00435196	0.0325216
PKMP3	55.7204	3.27874	0.00294303	0.0250937
GDF9	103.478	3.27856	0.000155945	0.00302035
LL09NC01-139C3.1	25.825	3.27721	0.00141861	0.0151553
FAM209B	12.689	3.27473	0.0023601	0.0216754
METTL12	2310.07	3.26953	0.000676114	0.00898121
PRSS35	259.229	3.26728	0.000765857	0.00984249
RP5-855D21.3	21.0104	3.2617	0.00713537	0.0458655
MYPN	59.6922	3.26076	5.66172e-09	6.14935e-07
AC068831.10	51.8957	3.2594	0.000531736	0.00757663
ZNF181	919.998	3.25819	0.000795943	0.0100852
SNORD69	36.3322	3.25628	0.00561039	0.0388224
CTC-246B18.10	74.6051	3.25467	0.0031893	0.0264414
RP11-121L10.2	61.2546	3.25392	0.0042486	0.0319322
KRT17	1065.05	3.24965	2.85818e-06	0.000119601
RP1-100J12.1	32.9327	3.2469	0.00110375	0.0126126
POU4F1	31.7041	3.24658	0.00477858	0.0347239
RP11-46F15.2	70.7529	3.23991	0.000891618	0.0108547
RP11-61A14.4	23.8994	3.23962	0.00405703	0.0309508
B3GALNT2P1	12.1982	3.23771	0.00369933	0.0291902
A2MP1	53.1718	3.23583	0.00188986	0.0185379
RP1-244F24.1	78.2753	3.23473	0.000329938	0.00533219
MEX3B	2259.73	3.23057	0.000118502	0.00242723
RP3-428L16.2	498.873	3.22955	4.91188e-06	0.000188291
CTD-3001H11.2	52.9263	3.22922	0.000320054	0.00521812
CTC-471J1.11	120.291	3.22851	0.000126625	0.00255058
CASQ2	21.408	3.22781	0.00112371	0.0127617
XXbac-B476C20.9	571.951	3.22738	0.000167099	0.00316716
HIST1H3H	126.633	3.22017	2.19652e-05	0.000645467
LA16c-312E8.2	49.3197	3.21695	0.00145914	0.0154468
SNHG9	1573.2	3.21019	0.000696797	0.00920628
DCAF4L1	235.442	3.20637	4.58629e-09	5.05564e-07
CFAP58-AS1	305.065	3.20586	5.40229e-05	0.00131209
CHRM1	15.6249	3.20503	0.000389369	0.00602461
FGFBP3	617.683	3.19713	0.00126889	0.0139822
RP11-102M11.1	19.3961	3.19694	0.00107655	0.0124245
AC009403.2	490.086	3.19655	0.00236663	0.0217043
RP11-383C5.5	20.5968	3.19627	0.00254526	0.0227935
HIST2H3C	18.7464	3.19561	0.0021669	0.0204045
MSH4	7.47714	3.1921	0.00728618	0.0464709
HIST1H1C	3110.39	3.1913	3.82153e-05	0.00100324
PMAIP1	9323.1	3.19001	1.1277e-05	0.000372377
NHLH2	66.3583	3.19	0.000258793	0.00443486
C2orf66	28.2256	3.18707	0.000204868	0.00372149
CTGF	5751.27	3.18627	2.37433e-05	0.000687687
FBLL1	43.849	3.18302	2.17985e-06	9.64053e-05
GPR179	79.9307	3.17978	1.00034e-09	1.38528e-07
TMEM151A	52.2363	3.17769	0.00125042	0.0138114
RP1-199J3.6	14.0656	3.17359	0.000638384	0.00864061
RND1	183.74	3.1706	2.42181e-05	0.000698166
TMPOP2	182.882	3.16959	0.00194529	0.0189292
RP11-175D17.3	9.645	3.1678	0.00248522	0.0224389
RN7SL521P	13.8392	3.16571	0.0028373	0.0245053
SMAD5-AS1	16.1388	3.1651	0.00111666	0.0126946
CD8A	104.907	3.16491	0.00209368	0.0199539
HIST3H2A	1515.74	3.16114	0.000235698	0.00413124
AC009303.2	1011.1	3.15972	0.00208161	0.0198962
AP004372.1	29.9028	3.15756	0.00338429	0.0275239
MED14OS	37.0124	3.15266	0.00342934	0.0277213
AC084219.4	2690.39	3.1454	0.000323435	0.00525391
MRPS24	167.002	3.14437	0.00255707	0.022864
RP13-516M14.4	98.9359	3.14178	6.20543e-06	0.000229156
FAM220CP	28.8241	3.14084	0.00300644	0.0253863
RP11-930P14.2	37.5119	3.13536	0.000788871	0.0100454
RP11-434H6.7	15.0658	3.12997	0.00558481	0.0387327
CDCA4P4	18.5465	3.12871	0.000848443	0.0104789
C11orf71	528.89	3.1271	0.00293976	0.025091
CH17-302M23.1	18.4341	3.12652	0.00315616	0.0263096
RP11-753C18.12	28.3722	3.12408	0.000565456	0.00791881
RP11-385F7.1	77.5169	3.12346	0.00102186	0.0119542
AMHR2	15.7079	3.12162	0.00317041	0.0263293
MORF4L2-AS1	98.7793	3.12064	0.000946582	0.0113064
CAGE1	16.8941	3.1205	0.000101074	0.00218062
RP1-101D8.1	81.6928	3.12	3.16557e-06	0.000130371
AC093702.1	16.6163	3.11928	0.00665059	0.0436743
TNKS2-AS1	101.116	3.11855	0.00205403	0.0197018
RP11-79P5.9	258.405	3.11434	0.000590252	0.0081675
CTD-2410N18.3	41.3796	3.11195	3.60411e-05	0.000962637
ARMC12	46.8479	3.1114	8.00774e-05	0.00182164
TIPARP-AS1	68.8516	3.11101	0.00152545	0.0159384
RP1-150O5.3	16.9058	3.10621	0.00256831	0.0229091
RP11-525K10.3	29.6863	3.10541	0.000377949	0.00590566
UTP3	13228.8	3.10186	0.00120567	0.0134159
FLJ38576	83.1579	3.09775	0.000112684	0.00235772
GRK7	21.7519	3.09621	0.00430215	0.0322643
ASTL	15.0587	3.09157	0.000514856	0.00740192
CTD-2532N20.1	17.5746	3.08835	0.00726381	0.0463795
LINC00526	350.35	3.0865	0.0019798	0.0191556
ZBED9	1137.96	3.08649	5.54998e-05	0.00133955
LINC01465	173.351	3.08497	0.00798126	0.049383
ACTL10	291.851	3.08369	0.000516533	0.00741245
RP11-231D20.2	11.7586	3.08124	0.00150871	0.0157983
HSD11B2	71.4303	3.07856	0.000444054	0.00659444
RP11-1148L6.8	245.8	3.07801	0.000116448	0.0024091
USHBP1	18.6421	3.07795	0.000615626	0.00841144
KCNE4	1934.91	3.07677	0.00030789	0.0050683
RP1-90J20.8	39.1186	3.07529	0.00255099	0.0228188
RP11-325K4.3	46.8872	3.07274	0.000623807	0.00848478
CTC-329D1.2	68.2708	3.07188	0.00803291	0.0496334
FAM155B	25.3747	3.07098	0.00433837	0.0324419
PYGM	76.3768	3.06946	1.61271e-09	2.12695e-07
KANSL1-AS1	116.759	3.06944	3.04549e-05	0.000840334
KCNK12	24.1192	3.06502	0.00192571	0.0187881
RP11-384L8.1	55.2988	3.06441	0.000719437	0.00943229
RP11-1275H24.2	29.1981	3.06436	0.00330662	0.027115
MIR663AHG	2190.8	3.06138	0.000187733	0.00346923
SNHG21	528.122	3.05825	0.000629394	0.00854503
RASGEF1A	94.1744	3.05557	0.000592321	0.00818209
RP11-35O15.1	44.7021	3.05496	0.000162527	0.00310976
SP6	24.494	3.05486	0.000737068	0.00960095
RP11-697N18.3	15.7518	3.0547	0.000313304	0.00513573
PPEF2	8.95769	3.05443	0.00619397	0.041721
RP11-505K9.1	105.643	3.05429	0.00400218	0.0306626
APOA1	40.3175	3.05018	0.00126801	0.0139822
SLC34A2	89.6992	3.04436	8.29883e-11	1.51965e-08
MIR181A2HG	60.0668	3.04103	2.42721e-06	0.000105244
RP11-367J11.3	29.6162	3.03957	0.00444247	0.0329313
RP11-725P16.2	89.7269	3.03694	0.000649943	0.00878096
SETD9	425.188	3.03578	0.00110894	0.0126458
SNHG4	1199.52	3.03476	0.00236543	0.0217022
RP11-706F1.1	9.77376	3.03447	0.00454624	0.0335211
KLF1	19.7593	3.03362	0.0071178	0.0457924
RP11-848P1.5	86.4898	3.03244	8.45771e-05	0.00189866
CTD-3065J16.9	647.824	3.0311	8.31764e-06	0.00029393
RP4-549L20.3	174.686	3.03001	0.000660014	0.00886836
RP11-278C7.4	44.5963	3.02833	0.00370737	0.0292432
RP11-390E23.6	863.373	3.02801	0.000543073	0.00768382
LINC01415	122.939	3.02684	4.06115e-07	2.38681e-05
AC009404.2	320.168	3.02123	0.000206191	0.0037386
ZNF20	36.1078	3.02021	0.000345935	0.00552623
CTD-2373J6.2	21.9384	3.0175	0.00798961	0.049418
NKX2-6	19.0717	3.01568	0.00300618	0.0253863
SPATA1	58.061	3.01384	0.00392394	0.0302515
RP11-473M20.16	126.917	3.01297	0.000886898	0.0108093
MAPKAPK5-AS1	3966.45	3.0126	0.000749145	0.0097069
DDIT3	17432.6	3.0113	1.13723e-05	0.000374406
LTB	36.47	3.01079	0.00309001	0.0259039
Z93930.1	15.8915	3.00848	0.00754042	0.0474909
CENPV	6433.96	3.00541	0.000172339	0.00324733
TSPYL2	3295.31	3.00508	6.42511e-05	0.00150966
RP11-181C3.1	27.3576	3.00145	4.53202e-06	0.000177101
SKIDA1	263.323	2.99846	0.00200632	0.0193531
LINC01597	17.1716	2.99755	0.00296745	0.0252301
RP11-322J23.1	44.5113	2.99292	0.00463209	0.033962
SLC30A1	5002.29	2.9877	0.000976614	0.0115778
FABP3	128.505	2.98542	0.00014713	0.00286841
CTD-2024P10.2	45.0269	2.98147	0.00141982	0.015161
RP11-354K1.1	8.48597	2.98077	0.00472549	0.0345098
RP11-1348G14.4	174.249	2.97491	3.44209e-05	0.000927816
RP11-54O7.17	13.4792	2.97009	0.0022882	0.0212043
FAM26E	2497.72	2.96996	0.000172355	0.00324733
FLJ20021	903.169	2.96966	0.000376249	0.00589156
RP3-323A16.1	21.1936	2.96923	0.000390452	0.00603716
RP5-943J3.2	91.6818	2.96913	0.00325671	0.0269006
SLC3A2	44228.5	2.96588	0.000177131	0.00331197
ZSCAN16	1132.34	2.96554	0.00243259	0.0221169
NKX2-4	28.0905	2.96279	0.00811384	0.0499475
AF131215.8	24.6495	2.96207	0.00539692	0.0378417
PGBD4	1439.28	2.96028	0.000664671	0.00890394
PTEN	13.967	2.95731	0.00737208	0.04683
LBH	112.852	2.95415	0.00239497	0.0218916
CTA-29F11.1	2668.62	2.95407	0.000118483	0.00242723
RP11-763B22.3	11.5674	2.95398	0.00350826	0.0281582
LINC01551	12.0129	2.95284	0.00474996	0.0345972
CTD-2256P15.2	544.226	2.95275	0.000265994	0.00454054
ISL1	184.11	2.94982	0.000434763	0.00648922
RBM24	1244.22	2.94912	0.000731262	0.00954731
RP11-109N23.4	58.397	2.9462	0.00463535	0.0339635
RP11-676J15.1	52.8271	2.94603	0.000236359	0.00413665
AC005593.2	13.2935	2.94511	0.00496154	0.0354851
RND3	8908.15	2.94291	0.000235863	0.00413124
MATN4	149.956	2.93907	0.000104888	0.00223831
HSPA2	138.699	2.93857	0.00338295	0.0275239
ADPRM	1189.13	2.93681	0.00192074	0.0187479
RP11-12A20.7	30.7255	2.93666	0.000493562	0.00715228
TUBB2BP1	15.8348	2.93642	0.00500516	0.0357164
RP11-1299A16.3	131.688	2.93501	0.000170714	0.00322465
RP11-817O13.9	123.643	2.93378	0.000104222	0.00223332
ULBP1	59.1081	2.9321	5.64414e-06	0.00021018
RP11-104N10.1	8.21188	2.93161	0.00811532	0.0499475
SNX25P1	118.088	2.93043	0.0025394	0.0227796
RP11-176H8.1	18.7492	2.92905	0.00130462	0.0142537
HIST1H2BE	231.383	2.92819	1.91098e-12	5.64553e-10
RP11-209D14.2	115.723	2.92524	0.00619498	0.041721
RP3-395M20.12	231.628	2.92095	0.000874611	0.0107124
RP11-301O19.1	220.209	2.92027	0.00161056	0.0166394
MMP10	44.1133	2.91993	1.60098e-05	0.000493193
TAGAP	23.2077	2.91843	0.000994764	0.0117176
RP5-832C2.5	72.0911	2.91665	0.00627265	0.042027
XXbac-B135H6.18	181.621	2.9166	0.000902426	0.0109442
RP1-34B20.21	67.5406	2.91567	3.4518e-09	4.04664e-07
GPD1	161.928	2.91423	2.6552e-05	0.000750138
RP11-402G3.3	23.9929	2.9118	0.00134418	0.0145781
CITED1	255.226	2.91077	5.37571e-06	0.000202912
CTD-3184A7.4	1134.43	2.91034	0.000700107	0.0092335
RPS7P3	33.2879	2.90871	0.00653201	0.0431158
GBX2	30.5163	2.90827	0.000851858	0.0104976
RPSAP47	12.938	2.90681	0.00274135	0.0239417
RP3-395C13.1	11.2494	2.9068	0.00458763	0.0337477
ERVV-2	24.5912	2.90312	0.000675113	0.00897674
ZNF583	776.33	2.9017	0.000409901	0.0062292
CRABP2	3543.14	2.90091	0.00236313	0.0216901
HIST1H2BH	155.041	2.89826	4.65548e-06	0.000180651
RP11-890B15.2	17.196	2.89594	0.0021508	0.0203399
C11orf96	333.073	2.89295	0.000366019	0.00576805
DMRTA1	805.24	2.88685	0.0026723	0.0235991
TRAPPC5	82.5484	2.88553	0.00233515	0.0215272
AC007383.3	410.157	2.88478	0.00289674	0.0248296
AC021016.7	20.0232	2.88231	0.00139585	0.0149904
HIST1H1E	82.7755	2.88204	0.000491428	0.00714004
DACT1	596.714	2.8799	8.58286e-08	6.31795e-06
SRSF7	24516.5	2.8739	0.00294534	0.0251
CTD-2649C14.2	145.787	2.87349	0.00279063	0.0242383
RPL35P1	16.9393	2.86459	0.00636932	0.0424564
AC093901.1	78.479	2.86324	0.00150874	0.0157983
ZNF669	1598.99	2.86304	0.000974966	0.0115644
NEXN-AS1	27.9062	2.8605	0.00296025	0.0251883
SNHG25	369.051	2.85838	0.00361211	0.0287373
PAQR9	81.1956	2.85656	0.00174256	0.0174785
CA2	571.502	2.85568	0.000184693	0.00342448
DLX2	1622.56	2.85346	0.000990054	0.0116746
SNHG19	2720.8	2.8514	0.00275179	0.0240111
KRT8P11	8.27096	2.84897	0.00783946	0.0488639
ZCCHC18	1214.79	2.84814	7.78555e-05	0.00177474
MOAP1	3788.2	2.84377	0.00116904	0.0131284
RPL26L1	1373.42	2.84226	0.00325983	0.0269006
MIR17HG	172.694	2.83881	0.000913538	0.0110307
PEX12	1394.39	2.83753	0.00253334	0.0227436
CTD-2555K7.2	106.872	2.83563	0.00144431	0.0153411
ANKRD61	31.0033	2.83129	0.00354238	0.0283267
RP11-568N6.1	76.0544	2.83021	0.0033902	0.0275313
RP11-152N13.5	685.146	2.82824	0.000987787	0.0116541
KLF4	2498.87	2.82795	5.59578e-06	0.000209082
RP11-723O4.9	32.2261	2.82793	1.78504e-05	0.000535922
RP11-173M1.4	8.59253	2.82668	0.00740521	0.0469853
KCNRG	29.1961	2.82334	0.0046106	0.0338829
CTD-2639E6.9	12.9451	2.82284	0.00788674	0.0490448
SYNPO2L	9.94718	2.82227	0.00528622	0.0371954
WWTR1-AS1	47.0836	2.82053	0.00649756	0.0429842
RP11-95F22.1	30.7249	2.81959	0.000825405	0.010315
RP11-863K10.7	11.6937	2.81948	0.0077108	0.0483031
RP11-199F11.2	353.028	2.81657	0.000249645	0.00432477
SCARNA13	51.8934	2.81445	0.000252524	0.0043644
ARIH2OS	285.777	2.80991	0.000251409	0.00434854
EEF1DP2	28.8093	2.80884	0.00381156	0.0297788
RP5-827E24.1	24.4809	2.80815	0.00108207	0.012461
AC093388.3	58.2379	2.80724	0.00237982	0.0218071
AC011290.4	12.0311	2.80679	0.00260436	0.0231746
CTD-2165H16.4	88.853	2.80586	0.00139325	0.0149761
C21orf62	14.9985	2.80325	0.00348575	0.0280493
RP11-395A13.2	55.6803	2.80297	0.00217187	0.020434
CCRL2	12.7418	2.80276	0.00457528	0.0336681
RP11-596C23.2	14.4531	2.80141	0.00572434	0.0393897
RP13-766D20.4	122.967	2.80014	0.000571912	0.00796971
POPDC2	32.6585	2.79748	0.00394649	0.0303408
RP11-2B6.3	9.74511	2.79569	0.00362879	0.0288235
AC005301.8	196.295	2.79076	0.00187219	0.0184038
CITED2	3968.52	2.78731	8.25534e-05	0.00186266
CASC15	203.037	2.78683	0.00149786	0.0157215
LINC01012	90.5646	2.7829	0.000658819	0.00886201
RP6-65G23.3	146.782	2.78075	0.00164404	0.0168177
CTD-3222D19.9	29.6406	2.77922	0.000312387	0.00513088
KRT18P55	31.2186	2.77892	0.00167135	0.0170017
RP11-555H23.1	45.8401	2.77833	3.0105e-07	1.88637e-05
PLD6	1806.63	2.77795	0.000381613	0.00594196
CYR61	5738.33	2.77792	0.00136475	0.0147522
SNHG15	7672.35	2.77693	0.00053774	0.00763274
RP11-395B7.4	39.5054	2.7762	0.000109667	0.00231639
RBMS3-AS3	22.6159	2.77277	0.00114016	0.0128971
TBCC	5099.56	2.77127	0.001737	0.0174418
HIST1H1D	28.8416	2.77042	0.00093457	0.0111957
CYCSP39	15.2311	2.76611	0.0048174	0.0348706
RP11-132A1.4	394.464	2.76495	0.00163989	0.0168017
IFI30	29.7812	2.76397	0.00443353	0.0328818
C17orf80	6953.07	2.76394	0.000792227	0.0100623
OXGR1	115.121	2.76207	0.000758613	0.00977813
PCP4L1	19.0944	2.75786	0.00417133	0.0315703
RP11-420L9.2	21.3272	2.75779	0.00115831	0.0130476
HAMP	16.7487	2.75574	0.000458464	0.00677213
GVQW1	72.0469	2.75534	0.00534261	0.037544
RPS11P6	88.7402	2.75377	0.00333196	0.0272382
HCAR2	49.7111	2.7519	2.02096e-06	9.02789e-05
RP1-34B20.4	51.5768	2.748	2.10719e-06	9.35652e-05
NEFM	400.898	2.74599	0.000415316	0.00627705
ZNF844	2446.65	2.74573	4.74425e-08	3.85049e-06
RP11-276E15.4	25.5272	2.74531	0.000123897	0.00250932
POLR2F	872.352	2.74521	0.000239628	0.00418396
MBNL1-AS1	41.7566	2.74375	0.00446027	0.0330167
CD247	66.0743	2.73901	0.00215241	0.0203399
FAAP24	1036.19	2.73717	0.00253459	0.0227456
ZNF596	602.609	2.73567	0.00107664	0.0124245
RP11-514D23.3	29.6878	2.73377	8.88047e-06	0.000309865
RP11-848P1.7	28.8493	2.73208	0.00187536	0.0184268
C1orf162	208.61	2.7317	0.00200424	0.0193414
RP1-267D11.6	721.966	2.72638	0.00233588	0.0215272
GPR158-AS1	11.4587	2.72253	0.00438215	0.0326668
LAD1	11.9203	2.72165	0.00299277	0.0252998
KLHL11	1236.16	2.72127	0.000103261	0.00221486
SOX4	4326.33	2.71953	0.000409529	0.00622782
LTA	15.7353	2.71795	0.000933828	0.0111957
HIST2H2BF	30.4043	2.7167	4.37307e-05	0.00111245
HOXC8	14.1525	2.71429	0.00733987	0.0466802
ZBTB6	2372.01	2.71371	0.00249694	0.0224884
AC010729.1	112.34	2.71147	0.00283796	0.0245053
IMPDH1P10	35.9835	2.70403	0.000675372	0.00897674
HAR1A	85.6308	2.6963	7.58707e-05	0.00173664
AC005076.5	358.906	2.69477	0.00327791	0.0269895
PLIN1	41.193	2.6929	0.00478584	0.0347444
TEX13D	21.4271	2.69093	0.00281017	0.0243793
SGK1	4795.49	2.68928	0.000107306	0.00228394
SLN	20.9421	2.68679	0.000191435	0.00351465
HIST1H3A	10.7359	2.68511	0.004626	0.0339511
TCEAL7	3168.98	2.68396	0.00256479	0.0228869
RP11-73M7.6	12.2663	2.68161	0.00493841	0.0354168
ALOXE3	28.9913	2.67928	0.000930732	0.0111834
IER5L	1966.21	2.67607	0.00219712	0.0206191
CTD-2554C21.1	76.6613	2.67203	0.000980861	0.0116033
FJX1	2791.24	2.6704	0.00143075	0.0152483
C1GALT1C1L	568.184	2.66551	0.00385924	0.0299822
MIR762HG	421.199	2.6632	0.000355752	0.00566264
RP1-142F18.2	76.2094	2.66208	3.13357e-07	1.9394e-05
HIST2H4B	415.135	2.66025	0.000137643	0.00271813
SURF6	12043.2	2.65973	0.00179785	0.0178472
AC006116.17	18.1483	2.6538	0.00653247	0.0431158
RP1-28H20.3	83.1202	2.65074	0.000183867	0.00341201
NSMCE3	2322.4	2.6503	0.00324141	0.0268185
PNO1	5596.27	2.65024	0.00212971	0.0202137
TCEAL1	1773.05	2.64989	0.000984768	0.0116247
AL022393.9	109.949	2.64963	0.000465191	0.00682598
HHIP	958.726	2.64872	7.01187e-09	7.43358e-07
WASIR1	87.6216	2.64763	0.000766272	0.00984249
GAL	60.925	2.6474	0.0032859	0.0270151
RP11-245D16.4	147.461	2.64697	0.00108224	0.012461
SEPHS2	11129.9	2.64451	0.00131198	0.014313
RP4-758J24.6	25.8667	2.64244	8.82879e-05	0.00196208
RP11-25K19.1	163.552	2.63912	0.00157374	0.0163246
RP11-629G13.1	164.404	2.63802	0.000408243	0.00621253
RP1-152L7.5	1402.74	2.6372	0.000771418	0.0098803
OSR2	663.816	2.63583	0.000779113	0.00993256
OVGP1	95.3437	2.63278	1.65075e-06	7.53505e-05
SNHG11	2929.54	2.63026	0.00140749	0.0150802
RINL	1041.37	2.63021	0.00161363	0.0166394
HLX	212.687	2.62959	0.00271515	0.0238162
RP1-27K12.2	27.7237	2.6293	0.000254277	0.00437763
BLOC1S4	2330.94	2.6287	0.0013964	0.0149904
FOCAD-AS1	49.0821	2.62817	0.00248287	0.0224268
C10orf111	18.4802	2.62769	0.00291385	0.0249275
HIST1H3J	34.2909	2.62493	0.000326811	0.00529081
MED18	3059.22	2.62449	0.00340876	0.0275978
TTC32	1225.59	2.62382	0.00390201	0.0301558
MRPL44	5034.88	2.62119	0.00404997	0.0309431
MIRLET7D	36.2948	2.61601	0.00576333	0.0396086
ZNF581	2380.79	2.61585	0.00632671	0.0422741
RP11-44N22.3	54.3782	2.61544	0.00104495	0.0121601
DIRAS3	535.679	2.61337	0.0081125	0.0499475
RP11-621L6.3	22.8298	2.61224	0.000963257	0.0114685
RP11-212P7.1	10.2422	2.61007	0.00663266	0.0435953
RPL23P2	88.312	2.60957	0.00598192	0.0407193
AOC3	354.692	2.60809	6.42067e-08	4.97422e-06
RASD1	1050.68	2.608	0.000147194	0.00286841
GCC1	4503.1	2.60617	0.00106531	0.0123323
PSG4	17.2047	2.6018	0.000524749	0.00750605
RP11-325K4.2	78.1424	2.60034	0.0012604	0.0139146
ARRDC4	1869.53	2.59844	0.000909978	0.0110117
CTD-2314G24.2	88.779	2.59819	0.00433123	0.0324104
SPANXD	362.848	2.59786	0.000394695	0.00608577
SOX2-OT	190.647	2.59626	0.00247731	0.0224048
RPARP-AS1	586.219	2.59579	8.55442e-05	0.00191648
ITGB2-AS1	35.8951	2.5938	0.00128698	0.0141367
CIART	1960.75	2.59369	0.00211929	0.0201446
GHET1	122.106	2.59292	0.00390348	0.0301567
PARM1	191.177	2.59034	0.000824975	0.010315
MIR503HG	429.939	2.5897	2.37751e-05	0.000687709
RP11-297J22.1	24.0671	2.58944	0.000364051	0.00575341
RWDD2B	4070.43	2.58865	0.00233664	0.0215272
SERTAD4-AS1	908.867	2.58596	0.000804108	0.0101635
TFAP2A	616.408	2.58481	3.3092e-07	2.02547e-05
C17orf96	3768.14	2.58428	0.00726557	0.0463795
MYCL	2243.85	2.58418	1.34559e-06	6.23729e-05
SMIM10L1	6218.7	2.58155	0.000664017	0.00890055
RP5-1157M23.2	353.564	2.58027	2.49038e-06	0.000107396
ALKBH2	4696.32	2.57784	0.00121556	0.0134936
VPREB3	23.6203	2.57648	0.00510559	0.036223
SLC25A21-AS1	411.203	2.5742	0.00554012	0.0385933
CDKN2AIP	3124.3	2.57307	0.000221351	0.00393719
CNFN	127.75	2.57261	0.00173166	0.0174165
LINC00242	96.8549	2.56942	0.00452818	0.0334102
CTC-241N9.1	144.08	2.56573	0.00267097	0.0235991
RP4-635E18.6	79.3308	2.56447	0.00180296	0.0178819
SNORD99	96.9779	2.56145	0.0067777	0.0443775
RP5-1092A3.4	221.855	2.5613	0.00492755	0.0354003
RP11-351D16.3	70.223	2.56018	0.00131901	0.0143684
CTA-941F9.10	80.4808	2.55959	0.00136026	0.0147165
C16orf91	3404.81	2.5586	0.00495318	0.0354615
KLF5	1838.65	2.55733	8.93403e-07	4.47854e-05
LA16c-325D7.2	11.8157	2.55581	0.00733586	0.0466802
RLTPR	28.9683	2.55433	0.00142749	0.0152208
RP11-437B10.1	26.4625	2.55259	0.00116429	0.0131083
CARD8-AS1	230.256	2.55258	0.00247942	0.0224048
ADGRF4	29.2221	2.5502	0.000535449	0.00760996
SPANXC	117.46	2.54884	2.80581e-05	0.000782976
DKK1	2217.39	2.54823	1.1832e-05	0.000386669
RP5-968P14.2	209.664	2.54805	0.000769862	0.00987143
RP11-629B11.5	45.1221	2.54736	0.00364303	0.0288796
WDR72	32.7052	2.54647	0.000279327	0.00472446
PTENP1	120.693	2.54525	0.00658609	0.0433922
AC012146.7	3500.33	2.54428	0.00293689	0.0250762
RPL5P4	22.3032	2.54391	0.00750271	0.0473072
CTD-2012K14.7	20.9206	2.5409	0.00297892	0.0252442
SSSCA1-AS1	153.351	2.53806	0.000818931	0.010282
SNORD63	28.8808	2.5349	0.00178532	0.0177722
RP11-140K17.3	292.484	2.53383	0.00551387	0.0384911
RP11-107N15.1	136.662	2.5323	0.00265656	0.0235069
RP11-872J21.3	134.643	2.53125	0.00630935	0.0421963
RSL1D1	25990.2	2.53001	0.00194512	0.0189292
DYNLL1P1	135.76	2.52864	0.00379392	0.0296828
NR0B1	1258.37	2.5246	0.00106154	0.012308
RBM4B	2940.31	2.52391	0.00520396	0.0368042
MDK	12552.5	2.52331	0.000313378	0.00513573
TAF9	5694.14	2.52298	0.0010418	0.0121362
AC002451.3	9.65935	2.52291	0.00629263	0.0421226
AC116366.6	14.8148	2.51553	0.00152646	0.0159384
KBTBD11	52.4007	2.51509	0.0018193	0.0179956
DYNLRB2	16.3433	2.51492	0.00208249	0.0198962
WASIR2	190.687	2.51284	0.000273038	0.00464646
GSTA4	2321.63	2.51101	0.00302492	0.0255038
DOCK9-AS2	62.1023	2.50019	0.00239053	0.0218761
ZNF807	65.8485	2.49915	0.0073223	0.0466341
CDKN2B	4055.88	2.49665	0.000292078	0.00487596
AP003068.23	74.4713	2.49532	0.000395238	0.00608991
PTPRR	76.3024	2.49389	8.93561e-05	0.00197986
AP003068.18	56.3778	2.4936	0.00316248	0.0263212
BAG1	5292.05	2.49318	3.6232e-06	0.000147301
MINCR	886.579	2.49204	0.00149779	0.0157215
GRPEL2	3927.82	2.49134	0.00378919	0.029675
STMN2	248.613	2.4881	1.62559e-05	0.000498176
LGALSL	2130.38	2.48707	0.00326625	0.0269335
RP11-66N11.8	257.701	2.48662	0.000406408	0.00618886
PCAT6	629.884	2.48413	0.00553717	0.0385933
ARMCX1	5239.59	2.47816	0.00114574	0.0129456
ANO1-AS2	350.612	2.47775	0.00033382	0.00537924
RP11-51J9.5	236.227	2.47507	0.000841634	0.0104354
RP11-686G8.2	33.0647	2.47464	0.00220447	0.0206705
FAM220A	2436.67	2.46927	0.00288183	0.0247699
NCBP2	13679.8	2.46846	0.00506629	0.036025
SPANXB1	1039.48	2.46662	3.18683e-05	0.000869589
C12orf45	1792.74	2.46623	0.00710916	0.0457651
RP11-218C14.8	54.7283	2.46516	0.00218255	0.0205171
KRT27	18.5724	2.46322	0.00418752	0.0316449
FLRT3	7129.2	2.46288	0.000118957	0.00243374
BCDIN3D	1634.83	2.46088	0.00117376	0.0131681
KRT18P28	25.9536	2.45879	0.00211416	0.0201131
FKBP7	2314.57	2.4587	0.00758104	0.0476926
CLDN3	47.1943	2.45679	0.000847338	0.0104789
KLF11	2817.44	2.45642	0.000236979	0.00414097
RP11-318E3.9	105.963	2.45342	0.00290141	0.0248498
MUC12	23.9927	2.4522	0.000571496	0.00796971
SPATA41	40.5095	2.45213	0.00162776	0.0167055
CALB2	314.437	2.45152	3.27047e-09	3.8722e-07
HPX	53.597	2.45105	0.000396339	0.00609836
SLC23A3	43.7274	2.45059	0.00016248	0.00310976
RPGRIP1	76.8587	2.44997	3.83755e-05	0.00100626
DIO2	243.484	2.4471	0.000602802	0.00828554
SNHG8	8061.02	2.44444	0.00557436	0.0387303
CGN	516.776	2.44255	0.000216022	0.00386312
SLC25A41	70.869	2.44193	0.000940943	0.0112573
OLAH	24.9047	2.44014	0.00242223	0.022068
CHKB-AS1	136.826	2.43996	0.00215269	0.0203399
BCL2L15	53.2308	2.43752	1.9569e-06	8.79494e-05
C1orf234	10.5211	2.43533	0.00641782	0.0426514
APEX1	32506.1	2.43475	0.00775778	0.0484741
GLUD2	63.274	2.43294	0.00173733	0.0174418
FEM1AP2	29.3841	2.43182	0.00186415	0.0183573
MAGEB18	63.2016	2.43035	0.000514793	0.00740192
MIR7111	35.4519	2.42961	0.00712281	0.0458113
KLHL7-AS1	151.145	2.42873	0.00275472	0.0240111
HOPX	75.4237	2.42446	0.00553342	0.0385911
ZGLP1	73.0068	2.42318	0.00292635	0.0250151
ARL9	300.383	2.42259	0.000389145	0.00602461
HAP1	176.621	2.42177	3.37955e-07	2.06283e-05
DNAJC4	60.5624	2.42128	1.17898e-06	5.58176e-05
MYC	3121.91	2.42125	0.00113552	0.012876
ZNF853	364.25	2.41858	0.00622552	0.0418503
AP000704.5	49.2857	2.41763	0.00046215	0.0068035
CRISP2	229.153	2.41616	0.00327625	0.0269859
CAMSAP3	81.2879	2.41399	2.86089e-06	0.000119601
CTC-378H22.2	43.4451	2.41302	0.00602649	0.0409347
RP11-54C4.3	47.1721	2.41229	0.00187018	0.0183921
INHBB	87.194	2.4113	6.29436e-05	0.00148208
C6orf226	496.034	2.40931	0.00327502	0.0269857
SIX2	44.3615	2.40931	0.000297576	0.00493886
CTC-359D24.3	90.1131	2.40805	9.31811e-07	4.61882e-05
RPL12P4	27.1899	2.40399	0.00510045	0.0362098
CRYAB	29.3825	2.4024	0.00015687	0.00303561
TSC22D1-AS1	19.154	2.4021	0.00390706	0.0301635
FZD7	5958.11	2.40073	0.00189573	0.0185693
RASSF10	68.1278	2.39948	4.08708e-05	0.00105482
RP3-467N11.1	672.863	2.39917	0.00239129	0.0218761
RP1-313I6.12	106.134	2.39833	0.0068243	0.0445904
C2orf16	40.2915	2.3982	0.000470955	0.00689687
RP11-620J15.3	1810.65	2.39763	0.0069665	0.0451599
TOB1	2466.92	2.39625	0.000941936	0.0112631
SERTAD1	2046.74	2.39508	0.000108214	0.00229225
ARHGAP5-AS1	959.311	2.39451	0.00302815	0.0255113
TSSK4	21.0223	2.39185	0.00179095	0.0177866
ATXN7L2	1252.34	2.3914	9.73287e-05	0.0021163
AKAP5	164.684	2.39113	0.00408651	0.0311151
SCARNA8	14.9756	2.39016	0.00480758	0.0348368
AP1M2	335.558	2.38929	0.000576092	0.00802292
RP11-560J1.2	234.318	2.38921	0.00699105	0.0452397
RP11-30K9.5	25.8684	2.38903	0.00708277	0.0456333
GUCA1B	91.1921	2.38782	3.56137e-07	2.14758e-05
SLAMF7	14.1055	2.38493	0.00360571	0.0287174
RP11-325N19.3	63.9473	2.38412	0.000880864	0.0107616
RAB39B	974.488	2.38307	1.04122e-05	0.000350017
OSER1-AS1	2142.75	2.38296	7.80915e-08	5.78687e-06
PLAC9	94.3799	2.3776	0.00614787	0.0415019
RP11-5O17.1	76.8565	2.37746	0.00152439	0.0159384
GLRX2	2290.66	2.37725	0.00160947	0.0166394
RP11-495P10.7	18.8674	2.37656	0.00366309	0.0289558
RP11-757G1.6	29.2158	2.37537	0.00424212	0.0318943
KRT9	30.5748	2.37448	0.00297293	0.0252442
KDM4D	533.289	2.3735	0.000990844	0.0116777
INA	148.332	2.37272	0.000827624	0.0103194
PPCS	2127.63	2.37217	0.00580391	0.0398011
ZNF711	646.166	2.37202	0.00759858	0.0477893
ELFN1	98.6439	2.37176	0.00164868	0.016842
SPANXA1	78.8429	2.36951	0.000335981	0.00539835
PPP1R3B	4249.61	2.36781	0.000547323	0.00773407
U95743.1	153.59	2.3676	0.00714564	0.0458963
RP11-108M9.4	236.416	2.36228	0.00482972	0.0349188
CAMLG	3118.01	2.36224	0.00518147	0.0366675
SOSTDC1	1517.82	2.3611	0.00186655	0.0183728
RP11-326C3.7	35.2581	2.36026	0.00276069	0.0240443
HAS3	535.355	2.35901	0.000171682	0.00324018
CYP19A1	24.7844	2.35844	0.000357537	0.0056829
POLE3	14616.1	2.35824	0.00381956	0.0298098
RP11-278C7.1	109.139	2.35746	0.00318688	0.0264364
PDK4	372.596	2.35702	0.00034215	0.00548554
RP1-43E13.2	158.519	2.35691	0.000108458	0.00229523
FAM200A	1192.26	2.35644	0.00262394	0.0232838
TLCD1	704.416	2.35521	0.00144425	0.0153411
ZNF843	66.7575	2.35265	8.97437e-07	4.4886e-05
PTRH2	6643.54	2.35223	0.00297627	0.0252442
RP11-501C14.5	51.2115	2.35221	0.0072058	0.0461308
RP11-694I15.7	116.444	2.35069	4.44205e-07	2.55643e-05
PPP1R3C	501.534	2.34945	7.13781e-05	0.00164914
PERP	13544.9	2.34941	0.000594027	0.00819543
CEBPG	7340.44	2.34344	0.00060955	0.00835755
NEXN	416.133	2.34057	0.000427477	0.00640406
NFYC-AS1	244.743	2.34024	0.00350626	0.0281581
MRPS18C	2944.79	2.33983	0.00772939	0.0483649
TUBB2A	3557.96	2.33848	0.00262504	0.0232838
HIC1	302.877	2.33791	5.37102e-06	0.000202912
RPL29P19	70.3943	2.33554	0.00233393	0.0215272
SERPINB9	302.672	2.33448	0.00421126	0.0317729
PNMT	68.518	2.33395	7.2406e-05	0.00167115
ZNF48	2247.93	2.33345	0.00234147	0.0215538
JUNB	7296.38	2.33262	0.0055378	0.0385933
RP11-61J19.5	246.611	2.33049	0.000244271	0.00425161
AC005019.2	55.7645	2.3277	0.00439237	0.0327022
GUCY1A3	50.97	2.32734	5.11613e-05	0.00125674
FAM84A	20.0034	2.32603	0.00413349	0.0313757
RP11-708J19.1	280.811	2.32539	0.00169745	0.0171658
NPTX2	115.731	2.32164	0.00425294	0.031954
RP4-561L24.3	22.063	2.31956	0.000748183	0.0097058
LYPD3	1339.96	2.31745	1.01932e-05	0.000346644
NOP2	17177.4	2.31602	0.000771718	0.0098803
SFTA1P	27.0575	2.31558	0.000343692	0.00550231
Z69720.3	12.7146	2.31492	0.00593948	0.0405051
LINC00324	72.3832	2.31259	0.000235086	0.00412918
HPDL	139.929	2.31062	0.00523844	0.0369291
HIST1H2BK	838.933	2.3099	0.000622498	0.00847737
NUDCD2	2483.61	2.30948	0.00530902	0.0373316
CTD-2194D22.3	13.4695	2.30872	0.00513249	0.0363676
CHCHD7	4343.2	2.3083	0.00626259	0.0419722
RP11-18H7.1	91.2179	2.30749	0.00421727	0.0317938
SPRR2A	32.7796	2.30563	0.000462819	0.0068035
MRPL57	2883.96	2.30496	0.00489573	0.0352902
PHYHIP	551.649	2.30404	0.00168467	0.01706
RSRP1	4673.36	2.29901	0.00213306	0.0202322
ARC	466.282	2.29825	0.00180779	0.0179131
ZCCHC3	5250.94	2.29749	0.00333475	0.0272448
RP11-350N15.5	69.2517	2.29533	0.00109714	0.0125695
XBP1	20020.9	2.29305	0.00657846	0.0433752
GSPT2	2801.76	2.28946	0.000827417	0.0103194
PTP4A1	15221.5	2.28922	0.000875033	0.0107124
RP11-441O15.3	177.693	2.28898	0.00505706	0.0359709
ZNF593	3277.5	2.28753	0.00501843	0.03574
RP11-90K6.1	27.085	2.28552	0.001414	0.015136
ADNP-AS1	57.0119	2.28264	3.06932e-05	0.000845858
CTD-2287O16.5	148.183	2.28161	0.00409472	0.0311669
FGF1	29.7986	2.27812	0.00156321	0.016231
ZNF699	454.326	2.27811	0.0022704	0.0210747
RP4-612B15.3	46.8059	2.27545	0.000394329	0.00608437
ZNF436-AS1	424.083	2.27369	0.00109815	0.0125745
RP11-359E10.1	39.1226	2.27191	0.00300848	0.0253939
HN1	16210.1	2.27164	0.00648194	0.0429358
RP11-650K20.3	22.7148	2.27146	0.00687165	0.0447941
LINC00461	452.225	2.2688	0.00294348	0.0250937
ZNF192P1	501.64	2.2664	0.00115233	0.0130001
RBM18	4259.63	2.26505	0.00483035	0.0349188
LINC00240	320.657	2.26128	0.00543615	0.0380445
AIMP2	5149.66	2.26001	0.00626202	0.0419722
MRPL10	8630.24	2.25713	0.00706838	0.0455936
MAGEB16	330.531	2.25605	0.000883796	0.0107832
ZNF22	4619.92	2.25503	0.00566681	0.0390543
EDN1	258.423	2.25354	0.00493158	0.0354003
AC025335.1	416.87	2.25326	0.00178623	0.0177722
RP11-649A18.5	34.6982	2.25277	0.00365676	0.0289471
POLR2A	30462.9	2.2521	5.64886e-05	0.00136045
CTD-3014M21.1	104.574	2.24837	0.000116827	0.00241092
LCK	40.3517	2.24834	3.22781e-05	0.000879687
TSSK1A	13.7473	2.24618	0.00451443	0.0333421
CKB	4511.02	2.24193	0.000673931	0.00897674
ZNF821	1260.4	2.23855	0.00243429	0.0221231
SOWAHC	2136.42	2.23826	0.000596455	0.00821358
RP11-355B11.2	67.2356	2.23772	0.00237469	0.0217692
C1orf109	4387.34	2.23754	0.00162015	0.0166733
RP5-1050D4.5	74.0563	2.2364	0.00147856	0.0155875
NR2F1	756.264	2.23596	0.0048775	0.0352022
AC020571.3	87.0291	2.23546	6.11154e-06	0.000226066
RP11-127B20.3	97.2522	2.23328	2.32152e-05	0.000674017
RN7SL832P	184.612	2.23313	0.00493371	0.0354003
RP11-1055B8.1	243.413	2.23009	0.00176536	0.0176512
SNHG20	1387.47	2.22903	0.00287048	0.0247187
EXTL3-AS1	133.348	2.22835	3.54956e-05	0.00094985
RP11-498P14.5	197.799	2.22766	0.00772348	0.0483416
RP11-264B17.4	37.405	2.22583	0.00509565	0.0361873
ZNF213	2611.95	2.22558	0.00353345	0.0283047
ZNF786	805.321	2.2247	0.00028335	0.00477428
RP11-796E2.4	370.512	2.22347	2.26115e-09	2.86287e-07
FAM53C	6326.52	2.22091	0.000406221	0.00618886
LINC01546	25.9602	2.2198	0.00441486	0.0328145
GPR83	22.2083	2.21965	0.00185804	0.0183134
NFIL3	6244.39	2.21911	0.00167201	0.0170017
LINC00476	648.614	2.21764	0.00229717	0.0212608
RP11-169E6.1	38.3982	2.21408	0.00119177	0.0133099
AZIN1-AS1	98.2309	2.21274	0.00167553	0.0170063
PCF11	4669.96	2.20981	0.0043219	0.0323725
CTD-2506P8.6	85.8059	2.20958	0.00365133	0.0289144
MIR25	62.2863	2.2095	0.00389105	0.0301558
RP11-1094H24.4	76.2202	2.20725	6.46705e-06	0.000236844
GNAT2	11.8313	2.20682	0.00721553	0.0461798
PPIL1	8437.06	2.20518	0.00566579	0.0390543
ZMYND10	318.343	2.20219	0.00111026	0.0126523
NKX3-2	86.812	2.20053	0.00267202	0.0235991
RP11-527D7.1	70.161	2.19728	0.00106054	0.012308
FOXA3	129.918	2.19681	0.00133713	0.0145159
TPRG1L	5425.94	2.19419	0.00474356	0.0345869
TRIM61	90.9067	2.1938	0.00365864	0.0289516
TIGD3	82.3103	2.19308	0.00207237	0.0198431
THAP9-AS1	5884.7	2.19211	0.00146219	0.0154643
BCO1	34.7139	2.19074	0.000204911	0.00372149
PIFO	20.1315	2.18909	0.00697362	0.0451665
KIRREL3-AS3	49.7111	2.18888	0.000648961	0.00877305
CYP11A1	98.5224	2.18845	1.93583e-05	0.000575734
LINC00920	306.869	2.18774	1.02659e-05	0.0003476
BEX4	4692.29	2.1866	0.00405935	0.0309508
HHEX	2702.47	2.18617	0.00262494	0.0232838
ATF3	1670.55	2.18568	1.80303e-10	3.07306e-08
LINC01198	515.271	2.18482	7.2735e-06	0.000262047
ZNF574	2741.26	2.18364	0.00311816	0.0260615
FLJ37453	513.924	2.18235	0.00525851	0.037047
CTD-2538C1.2	82.9184	2.18063	0.00417999	0.0316096
FIBIN	62.2259	2.18034	0.000163273	0.00311971
RP11-46H11.12	62.2097	2.1791	0.00249507	0.0224884
PRR18	62.8637	2.17779	0.00263525	0.0233463
RP11-2B6.2	146.626	2.17712	0.00103012	0.0120255
FTLP2	21.8716	2.17669	0.00805929	0.0497115
PNMA1	5264.33	2.17646	0.00799769	0.0494295
GATA2	13.0951	2.17546	0.00559877	0.0387905
AARD	686.668	2.17465	1.37758e-06	6.35895e-05
HIST1H2BC	65.2061	2.17445	2.50339e-05	0.000716637
GLUL	20394.6	2.17049	0.000763593	0.00982517
RTCA-AS1	55.0643	2.16772	0.00380391	0.0297401
RP11-420L9.5	559.796	2.16658	0.00384119	0.0299154
LPAR5	30.4637	2.1663	0.000582112	0.0080915
SPATA31A1	26.371	2.16453	0.00153273	0.0159694
KRT18P39	43.5279	2.16024	0.00189977	0.0185966
RP11-686D22.4	49.5533	2.15885	0.00035857	0.00568299
RPL24P2	64.2594	2.15883	0.00770002	0.0482492
TRIM21	1235.59	2.15827	0.00112541	0.0127745
CTB-58E17.1	356.118	2.15486	0.00438319	0.0326668
DMRT2	1557.74	2.15454	0.00180401	0.0178843
DNAAF2	1639.28	2.15269	0.00794568	0.049273
GGPS1	3452.34	2.15188	0.0044278	0.0328556
DLEU1	361.707	2.15016	0.00805919	0.0497115
CGGBP1	7514.82	2.14845	0.00186092	0.0183337
GNL3	17696	2.14777	0.00562168	0.0388641
RP11-897M7.1	85.5988	2.14534	0.00694902	0.0450862
FAM83C-AS1	19.4101	2.14531	0.00714638	0.0458963
AC073283.4	32.4603	2.14488	0.000206573	0.00374133
HIST1H4I	77.4905	2.14438	0.00121009	0.0134463
RP11-88G17.6	22.721	2.14251	0.000756979	0.00976843
SLC11A1	68.2902	2.14171	0.000115079	0.00238952
RPP25	5275.91	2.13796	0.000961518	0.011454
MGAT2	3310.1	2.13643	0.00787461	0.0490204
VSX1	44.5074	2.13334	4.99462e-05	0.00123099
RP11-267M23.4	57.0799	2.13257	0.00513543	0.0363765
RP11-156E6.1	812.024	2.13115	0.00293332	0.0250554
TAF7	9004.2	2.13086	0.00367983	0.0290778
SLC39A1	28635.7	2.12837	0.00234145	0.0215538
MAP1LC3B2	98.0397	2.12781	0.000190443	0.00350468
DUSP12	4740.25	2.12469	0.00281374	0.024382
RTL1	337.336	2.12455	0.000623001	0.00847902
AC113189.5	349.586	2.1245	0.00105618	0.012265
FAM200B	2805.43	2.12347	0.00213796	0.0202612
ELF3	42.9905	2.12164	0.00167121	0.0170017
COMMD3	1635.79	2.12059	0.00424171	0.0318943
IER5	4990.11	2.11876	0.00283336	0.0244978
BEST1	406.414	2.11694	0.000789698	0.0100502
RP11-646J21.2	25.5756	2.11532	0.00378928	0.029675
NOP56P1	246.321	2.11369	0.00672734	0.044113
RP11-440D17.3	980.361	2.11249	0.00345383	0.027838
ZFP36L2	4684.54	2.11235	0.006	0.0408173
RP11-196G18.24	153.372	2.11102	0.00330555	0.027115
HEY1	1741.55	2.10852	0.00522268	0.0368385
GPX1P1	49.4011	2.10601	0.00316776	0.0263236
KRT16	139.203	2.10538	0.000157533	0.00304166
C9orf170	77.6161	2.10389	1.08859e-05	0.000362326
TRAM2-AS1	404.256	2.10198	0.00044025	0.00655993
CTD-2207A17.1	342.667	2.10057	1.1048e-06	5.27568e-05
SLU7	6096.67	2.10018	0.00133545	0.0145047
AC002310.12	288.689	2.09847	5.28909e-07	2.94448e-05
FTSJ2	5735.26	2.09768	0.00498389	0.0356105
DOHH	1312.35	2.09752	0.00310613	0.02601
PPP1R15A	22388	2.0969	0.000221364	0.00393719
C9orf78	8033.93	2.09538	0.00804359	0.0496716
C8orf4	4367.08	2.09437	0.00434849	0.0325066
RP11-4B16.3	24.6188	2.09293	0.0016811	0.0170383
ZNF763	49.079	2.09092	0.000747248	0.00969934
MAD2L1BP	5400.13	2.08786	0.00208327	0.0198962
MAF	1619.11	2.08563	0.000114455	0.0023812
SFT2D3	1030.27	2.08459	0.00724012	0.0462837
HCAR3	33.4643	2.08341	0.000980154	0.0116011
LINC01315	182.662	2.08183	7.37844e-07	3.84207e-05
HHIP-AS1	633.286	2.0788	0.000289627	0.00485054
ZNF768	5458.53	2.07685	0.000586629	0.00813388
MAP1LC3B	9464.56	2.07644	1.93977e-06	8.73565e-05
CHAC1	672.192	2.07535	8.98065e-08	6.52408e-06
FAM133A	331.82	2.07478	0.00789917	0.0491083
BCL10	1991.87	2.07469	0.00461255	0.0338861
ISCU	5956.54	2.0745	0.00480958	0.0348368
GEMIN6	2999.59	2.07314	0.00793571	0.0492525
TSPYL1	6592.63	2.07211	0.00644667	0.0428195
RP11-649A18.3	42.154	2.06877	0.00371882	0.0292919
THAP5	1532.46	2.0587	0.00398059	0.0305394
ENO1-AS1	60.2973	2.0571	0.00667124	0.0437969
CDK5R1	925.976	2.05591	0.000801587	0.0101432
FTLP3	48.9293	2.05554	0.000581503	0.00808811
MAK16	7438.67	2.05516	0.00809201	0.0498594
RP11-145A3.1	43.7814	2.05457	0.000207834	0.00375366
SOX9	1000.01	2.05295	0.00530563	0.0373197
RPL23AP7	344.793	2.05197	0.00603229	0.040949
C7orf61	50.7994	2.05036	0.0019002	0.0185966
RP11-88E10.4	333.151	2.04988	0.000653344	0.00881412
SDHAF4	494.201	2.04881	0.00172694	0.0173768
CNBD2	516.438	2.04835	0.000737973	0.00960709
FTLP17	100.943	2.04673	0.000315262	0.00515899
NOP10	10319.9	2.04613	0.00691627	0.0449395
C3orf80	39.0056	2.04474	0.00664569	0.0436551
CHMP1B	2700.55	2.04356	0.00384539	0.029927
EFNA1	2836.5	2.04184	0.00100772	0.0118103
IL23A	120.422	2.0416	0.0067452	0.044217
FASTKD3	2129.88	2.04133	0.00615835	0.0415501
GTF2IRD2	72.094	2.03937	0.000257062	0.00441187
DBIL5P	93.0339	2.03908	0.00589391	0.0402811
GNPNAT1	2669.02	2.03891	0.00649894	0.0429842
CTD-2083E4.6	39.3003	2.03668	0.00720271	0.0461308
RP11-227D13.1	37.3879	2.0357	0.000995284	0.0117176
MAPK8IP2	297.933	2.03538	1.39377e-08	1.32539e-06
GTF2IRD2B	32.0389	2.03465	0.001089	0.0125214
RP11-495P10.1	103.724	2.03435	0.000496046	0.00718209
B4GALT1-AS1	33.2499	2.03406	0.00440714	0.0327792
PAK1IP1	5086.19	2.03255	0.00479022	0.0347648
ADAMTS1	2581.24	2.03016	0.00618132	0.041667
ZNF394	2188.55	2.02648	0.00635058	0.0423953
KRT8P12	967.79	2.02539	7.49714e-07	3.86497e-05
RPUSD2	1361.54	2.02316	0.00778513	0.0486039
SBDSP1	1731.62	2.02056	0.00427933	0.0321197
FRAT2	1128.89	2.01658	0.00167464	0.0170063
NFE2	91.6984	2.0137	9.19983e-06	0.000318004
KRT18P17	61.1974	2.01089	0.00526927	0.037111
ZNF674-AS1	579.169	2.01006	0.00397317	0.0304931
LINC01006	1238.85	2.00997	0.00294675	0.0251023
EIF1B	3818.46	2.00816	0.00549109	0.038355
SLFN12	766.234	2.0057	3.73708e-05	0.000985622
SAP18	8194.1	2.00288	0.00646232	0.0428828
CTD-2033C11.1	28.0258	2.00176	0.00524524	0.0369652
TOPORS-AS1	329.27	2.00111	0.00658199	0.0433781
BRWD1-AS2	42.8184	1.99868	0.00178662	0.0177722
RP11-90H3.2	95.487	1.99718	0.00484678	0.0350033
OPRK1	70.1687	1.99412	1.01176e-05	0.000344887
LSMEM1	129.4	1.99376	0.00226626	0.0210585
EPM2AIP1	3268.85	1.99165	0.00710942	0.0457651
BAIAP2L2	2020.53	1.98956	4.1724e-05	0.00107248
SH3PXD2A-AS1	57.7071	1.98804	0.000425524	0.00638344
TRIM13	1746.08	1.98799	0.00501976	0.03574
MAP3K15	23.6514	1.98697	0.00424111	0.0318943
RP11-837J7.3	66.3168	1.98692	0.00298936	0.0252903
SBDS	6809.66	1.98584	0.00720435	0.0461308
LINC01607	45.8268	1.98274	0.00616479	0.0415809
HEY2	1034.01	1.98228	0.0012721	0.0140089
NFKBIB	3204.17	1.97953	0.00474832	0.0345967
CYP2U1	1324.81	1.97849	0.00020232	0.00369259
FOS	648.096	1.9779	0.00251602	0.0226156
ESM1	796.405	1.97432	5.727e-08	4.49976e-06
EOMES	64.0022	1.97398	0.000220755	0.00393505
NIPAL4	399.907	1.97175	0.000290096	0.0048533
CTD-3222D19.8	154.181	1.97112	0.00358288	0.0285869
USP27X	948.715	1.97108	0.00207993	0.0198962
RP1-138A5.3	20.5527	1.97092	0.0041572	0.0315017
EAPP	3475.27	1.96754	0.00442574	0.0328556
TRNT1	1387.47	1.96613	0.00107458	0.0124245
RPP25L	2489.91	1.96336	0.00635763	0.042404
NDUFV2	20.6739	1.96029	0.00283761	0.0245053
RP11-299J3.8	445.976	1.96005	0.00276301	0.024055
RABIF	1964.04	1.95953	0.00681249	0.0445264
RP11-91G21.1	132.63	1.95875	0.00153301	0.0159694
WNT10A	64.7343	1.95837	0.000835787	0.0103978
RP11-635N19.1	97.1725	1.95787	0.00312903	0.026113
KRT18	10622.8	1.95769	0.00208787	0.0199195
ATMIN	7737.42	1.95735	0.00119753	0.0133604
RBM26-AS1	206.052	1.95623	3.12852e-07	1.9394e-05
C10orf25	230.932	1.95587	0.000890698	0.0108495
TRMT6	9413.1	1.95353	0.00368868	0.0291269
RFK	2636.86	1.95329	0.0039018	0.0301558
ZNF473	3844.43	1.95252	0.00659527	0.0434281
RP11-481J2.4	71.7211	1.95206	0.000518831	0.0074358
RP11-547D13.1	50.0004	1.94721	0.00555901	0.0386479
KRT14	151.892	1.94538	0.000862004	0.0105878
CTD-3035D6.2	16.7182	1.94281	0.00740009	0.0469676
RP11-723O4.2	50.6855	1.94184	0.000160594	0.00308611
TMEM200B	1704.8	1.93702	0.00768881	0.0481926
RP11-228M15.1	104.438	1.9329	0.00723682	0.0462784
RP11-182L21.6	43.9484	1.93039	0.00348765	0.0280493
CCDC71L	2779.37	1.92896	0.00555132	0.0386237
CTD-3222D19.12	112.834	1.92811	0.00793002	0.049231
RP11-259K5.2	271.147	1.92616	5.97787e-07	3.27041e-05
FALEC	29.469	1.92369	0.00120614	0.0134159
ZNF322	275.341	1.92292	0.00521795	0.0368377
AOC2	794.909	1.92121	0.00030032	0.00496582
SPRR2D	1496.49	1.91867	2.94276e-07	1.85235e-05
TBX3	1240.11	1.9171	0.000815383	0.0102476
EML2-AS1	24.7206	1.91563	0.00273798	0.0239217
AAR2	9201.2	1.91519	0.00810848	0.0499471
DFFBP1	131.79	1.914	0.000226438	0.00400095
ZNF436	2443.57	1.91167	0.00256158	0.0228683
PTPN6	33.578	1.91158	0.0011901	0.0133099
DDN	243.399	1.90966	0.00114183	0.0129079
TAF1A-AS1	248.341	1.9091	0.00334548	0.0273218
PTRHD1	799.962	1.90861	0.0064848	0.042942
NAT1	373.978	1.90739	0.00248755	0.0224417
SOCS2	924.356	1.90676	0.000290446	0.0048533
SETMAR	629.068	1.89926	0.00400055	0.0306607
RP11-254F7.2	137.446	1.89845	0.0016421	0.0168056
CBX4	2678.47	1.89834	3.61037e-05	0.000962637
CA11	387.912	1.89765	0.00343854	0.0277753
MAGEL2	53.5737	1.89469	0.000168549	0.00319191
ZNF432	933.636	1.89414	0.00493921	0.0354168
CTB-58E17.3	76.1208	1.89216	0.00588736	0.0402488
RP11-464F9.22	42.443	1.89198	0.00157556	0.0163282
SH2D1B	24.8163	1.89093	0.00340363	0.0275978
MMP3	144.156	1.89067	0.000214692	0.00384663
RP11-672L10.6	28.1556	1.89056	0.00761668	0.0478759
RP9	1624.06	1.88991	0.00273042	0.0238745
RP11-142L4.3	220.034	1.88721	0.00469725	0.0343488
RP11-351I24.1	46.2741	1.88086	0.00227993	0.0211485
ZNF30	566.514	1.88057	0.00717309	0.0460412
FOXN3-AS1	97.4479	1.88035	0.000128232	0.00257826
ERVMER34-1	873.061	1.87894	1.59236e-05	0.000492076
NIPSNAP3B	104.483	1.87636	0.00333242	0.0272382
SH3RF3-AS1	67.1826	1.87488	0.00535026	0.0375831
AGBL3	154.045	1.87214	0.000790763	0.0100579
AF196972.9	78.6495	1.87204	0.00165147	0.0168547
CA3	642.648	1.87158	0.00214715	0.020331
JHDM1D-AS1	492.312	1.87075	0.000812747	0.0102294
RAB6C-AS1	136.475	1.86905	0.00307347	0.0258048
NR1D1	5510.19	1.86788	0.0030994	0.0259635
CASC10	600.896	1.86579	0.00011432	0.00238063
RP11-649A18.4	42.9594	1.86146	0.00640902	0.0426329
DUSP2	284.365	1.85851	0.000972672	0.0115558
FOXD3-AS1	762.066	1.85352	0.00438623	0.0326675
BAG5	3083.3	1.85266	0.00739787	0.046967
C12orf57	6851.27	1.85254	0.00119627	0.0133531
TSSK6	135.348	1.85249	0.00613129	0.0414382
NUDT15	1869.1	1.85232	0.0056883	0.039178
TUSC1	1537.41	1.8513	0.00809136	0.0498594
AC092198.1	107.2	1.84754	0.00477376	0.0347022
KB-1460A1.5	152.776	1.84694	4.69429e-06	0.000181838
C5orf38	858.563	1.84182	0.00714973	0.0459045
CXXC4	142.494	1.83866	0.000412812	0.00625628
BCL2L11	1228.73	1.83865	0.000157785	0.00304268
CHRNA9	59.2512	1.83486	0.000316132	0.00516941
ATE1-AS1	49.7939	1.83483	0.000116999	0.00241149
FILIP1	75.1381	1.8334	0.0016402	0.0168017
LYL1	324.154	1.83299	2.36174e-06	0.000103077
HARBI1	399.35	1.8327	0.00790742	0.049132
RIOK1	5932.88	1.83096	0.00730996	0.0465896
AMDHD1	102.269	1.8278	0.000766195	0.00984249
RP11-474G23.3	29.2395	1.82491	0.00494343	0.0354357
ADRB2	79.8818	1.82319	0.00066647	0.00891188
RP4-563E14.1	62.178	1.82102	0.000358245	0.00568299
PLIN2	20987.2	1.81438	0.00239363	0.0218885
HSBP1L1	555.109	1.8132	0.00327318	0.0269806
ZNF260	1461.08	1.81132	0.000979546	0.0116011
LINC01096	357.298	1.81125	0.00543261	0.0380317
AVIL	159.775	1.81071	4.81113e-05	0.0011991
SESN2	2827.5	1.80639	9.46328e-07	4.66989e-05
SLAMF9	82.8259	1.80425	6.97985e-05	0.00161771
NPAS1	78.8945	1.80174	9.16826e-05	0.0020213
RP11-48B3.4	32.2749	1.80121	0.00652177	0.0430966
CAV2	1743.25	1.80081	0.00706095	0.045566
EIF1P5	236.759	1.79974	0.00764828	0.0480065
AC093620.5	27.2383	1.79754	0.00761307	0.0478669
LINC01089	519.386	1.7975	0.00297751	0.0252442
ZNF124	531.148	1.79689	0.00223732	0.0208726
AKNAD1	30.9416	1.79668	0.00501931	0.03574
MSS51	183.178	1.79492	4.91161e-05	0.0012173
FOXC1	4112.54	1.79468	0.000322148	0.00524417
ZNF703	968.227	1.79302	0.00271055	0.0237963
URB1-AS1	1123.68	1.79076	0.00796944	0.0493375
ZNF527	509.295	1.7905	0.00689667	0.0448912
RNF122	652.359	1.78843	0.00119164	0.0133099
CTD-2078B5.2	176.461	1.78664	0.00278629	0.0242119
UTP4	15917.3	1.78656	0.0034876	0.0280493
MS4A13	31.054	1.78616	0.00147545	0.0155674
CAPN10-AS1	538.311	1.78487	0.0050111	0.0357355
AC010524.2	77.6474	1.78469	0.00111439	0.0126819
RP11-336K24.12	66.2685	1.78333	0.0080375	0.0496479
GPR85	213.146	1.78246	5.33781e-05	0.00129967
AC046143.3	41.7095	1.78244	0.00272545	0.0238541
DACT2	403.743	1.78211	0.000543545	0.00768559
TP53I3	1479.71	1.78089	0.00166103	0.0169367
RP11-168A11.4	66.8327	1.78082	0.00791644	0.0491743
C14orf28	188.254	1.78018	0.00799243	0.049418
KCTD2	6056.23	1.77452	0.00521916	0.0368377
PLPP6	1323.44	1.77275	0.00742965	0.0470473
RP11-29H23.5	50.5753	1.77166	0.0016278	0.0167055
ANKLE1	1085.11	1.76823	0.000286873	0.0048117
TCP11	25.0022	1.76799	0.00341247	0.0276151
RP4-756G23.5	112.316	1.76795	0.00735059	0.0467203
PDRG1	4497.7	1.76578	0.00480156	0.0348242
MYH3	397.427	1.76572	4.30327e-05	0.00110101
ATG101	8664.73	1.76081	0.00779149	0.0486162
WBP1LP2	42.985	1.7607	0.000560281	0.00787201
GJB1	201.153	1.75995	3.96858e-05	0.00103085
RASSF1	4762.89	1.75986	0.00124658	0.0137758
KMT2E-AS1	168.504	1.75868	0.000796094	0.0100852
STEAP1	973.324	1.75762	0.000298383	0.00494486
TRAPPC2L	3215.76	1.75614	0.00746848	0.0471853
EIF4A3	9393.71	1.7557	0.00764513	0.048004
FOSB	615.495	1.75311	0.000689249	0.00912287
ZNF461	388.509	1.75219	0.00636657	0.0424508
RP11-977B10.2	41.977	1.75137	0.00220685	0.0206731
PELI1	1634.89	1.75108	2.42312e-05	0.000698166
TNFAIP6	2527.44	1.75089	0.00629669	0.0421371
GEM	2566.04	1.75014	0.00147926	0.0155875
LINC01468	201.727	1.74187	0.000601349	0.00827515
ZSCAN31	191.189	1.74177	0.00422269	0.031813
RMND1	3498.55	1.74032	0.00305397	0.0256898
ZNF23	214.839	1.73963	0.00455434	0.0335586
ZNF639	1787.03	1.73743	0.00747357	0.0471876
ABCE1	11650.6	1.73712	0.00405649	0.0309508
MID1IP1-AS1	26.0104	1.7363	0.00447644	0.0331056
SAT2	4124.9	1.73499	0.00644699	0.0428195
DUSP1	751.312	1.73363	0.00203168	0.0195467
HIST1H2AG	464.182	1.73225	0.00137277	0.0148084
SLC25A4	4538.02	1.72962	0.00131441	0.0143324
PGBD1	1647.29	1.72882	0.00204522	0.0196378
PTHLH	511.315	1.72395	0.000246432	0.0042825
C11orf95	2643.09	1.72215	0.00325016	0.0268708
PTPRD-AS1	312.033	1.72201	0.00226702	0.0210585
OASL	436.697	1.72114	9.57964e-07	4.71393e-05
C10orf2	5378.02	1.72106	0.0019279	0.0188012
SDAD1P1	438.975	1.71831	0.00562662	0.038874
RP11-16N11.2	98.3996	1.718	0.00145161	0.0153846
CD3EAP	2713.24	1.71697	0.00289598	0.0248296
SMIM19	1176.64	1.71621	0.00247798	0.0224048
C5orf51	5960.56	1.71543	0.00451883	0.0333634
HSPA9	26743.9	1.71463	0.00270069	0.0237269
TOB2P1	298.085	1.71254	0.00742519	0.047046
RP11-644F5.11	827.665	1.71239	0.00226771	0.0210585
AJUBA	4329	1.712	0.00396288	0.0304488
NCOA5	5734.51	1.70814	0.00639893	0.0425897
DNAJC22	379.028	1.70808	3.63676e-05	0.000968506
HBEGF	4190.87	1.70466	0.00281804	0.0244094
NOL8	6010.69	1.70423	0.00172192	0.0173578
LCMT2	1420.75	1.70319	0.00703313	0.0454722
LINC00865	855.763	1.70177	0.000249034	0.00431757
RP11-386G11.5	213.498	1.70061	0.00346634	0.0279286
DGUOK-AS1	27.0591	1.70061	0.00315742	0.0263103
NRBF2P3	56.5526	1.69924	0.00535157	0.0375831
CDKL1	280.576	1.69582	0.00041622	0.00628215
RP4-785G19.2	58.4562	1.69491	0.00361101	0.0287373
FAM225A	76.4072	1.69474	0.00052659	0.00752266
LINC01563	263.186	1.69456	1.04261e-05	0.000350017
LINC00973	1287.11	1.69441	8.06995e-05	0.00183162
RP11-874J12.4	86.1421	1.6943	9.58033e-05	0.00209728
BATF2	186.437	1.69349	0.00201733	0.0194339
SERPINB7	48.512	1.69315	0.00133034	0.0144634
PIWIL2	69.7494	1.69069	0.00368649	0.02912
NOCT	1384.98	1.68889	0.00708054	0.0456322
TUBB3	332.588	1.68741	0.00562509	0.038874
PNPLA4	1374.88	1.6858	0.00591203	0.04038
NEDD9	2840.92	1.68375	0.000121704	0.0024762
ZNF616	920.452	1.68293	0.00053598	0.00761263
ZNF503-AS2	195.893	1.68206	3.32659e-05	0.000901516
KTI12	1454.81	1.67812	0.00685297	0.0447118
JRKL	2170.31	1.67483	0.00549067	0.038355
TWIST1	257.502	1.67177	0.00419793	0.031702
GPX1	13684	1.67121	0.00559687	0.0387894
FOXO4	1274.5	1.67111	0.00431102	0.0323137
LINC00888	578.596	1.67002	0.0073551	0.0467356
RP1-228H13.5	218.895	1.66994	0.000421074	0.00633325
RLBP1	96.1174	1.66903	0.000120854	0.00246344
ZSCAN12	1311.38	1.66784	0.00501776	0.03574
CCDC62	54.967	1.66615	0.000934769	0.0111957
RP1-20C7.6	41.7006	1.66594	0.00118445	0.0132678
RP11-783K16.5	581.615	1.66576	0.000213659	0.00383323
FAM109B	41.3368	1.6642	0.00111105	0.0126523
ZNF286B	325.077	1.6613	0.000115178	0.00238952
MXD1	1042.33	1.66092	0.000614899	0.00841007
RAB32	1941	1.65928	0.00756142	0.0475961
KRI1	4823.81	1.65516	0.00606307	0.0411327
ZNF79	572.596	1.65442	0.00634546	0.0423738
ACRC	154.897	1.65432	0.000731657	0.00954731
MIR137HG	86.7572	1.6542	0.00204558	0.0196378
LINC00460	1083.1	1.65081	1.06046e-05	0.000355469
THAP9	406.629	1.64833	0.00288446	0.0247717
AGAP1-IT1	34.0205	1.64603	0.00741237	0.0470051
EFCAB5	25.2852	1.64593	0.00786751	0.0489939
SPTBN4	86.4662	1.64593	0.00560876	0.0388224
NIPAL1	245.752	1.64523	1.06541e-05	0.000356053
NR4A3	202.064	1.64289	2.50149e-05	0.000716637
ZNF620	561.038	1.64251	0.0033281	0.0272382
ZFP3	1501.62	1.63977	0.00268452	0.0236599
ZNF502	1283.29	1.63965	0.00338505	0.0275239
RP1-224A6.3	52.0779	1.63957	0.000587338	0.0081377
ZNF615	889.623	1.63719	0.00777039	0.0485255
MYOZ3	300.106	1.63624	0.00052983	0.0075592
IFI6	3140.88	1.63071	0.000566917	0.00793004
RP11-166B2.1	45.5101	1.63058	0.00782594	0.0488174
PNMA3	65.6612	1.63022	0.00499765	0.0356743
NANOS1	249.394	1.62749	0.00111573	0.0126906
IRX5	562.293	1.62686	0.00195732	0.0190046
LIMA1	6442.34	1.62616	0.000226093	0.00399804
ASNS	4151.32	1.62599	0.00334663	0.0273218
FTL	74918.4	1.62459	0.0029875	0.0252842
ATF1	1740.01	1.62173	0.00394619	0.0303408
CYP2S1	364.137	1.61961	0.000307723	0.0050683
LINC00462	24.5875	1.61912	0.00694662	0.0450862
PROB1	680.786	1.61775	0.0021688	0.0204138
RP11-686D22.8	52.7341	1.61749	0.00120451	0.0134159
ZNF816	528.414	1.61742	9.3129e-05	0.00204912
FAM90A1	194.35	1.61645	0.00527285	0.0371244
TXNIP	14797.1	1.61282	0.00100045	0.0117583
AC007405.6	171.038	1.61169	0.00308837	0.0259039
ARHGEF35	42.5974	1.61013	0.00212089	0.0201512
RHBDD2	3192.74	1.60857	0.00183073	0.0180926
PANX1	3089.18	1.60824	0.00243602	0.0221231
RP11-966I7.2	113.317	1.6028	0.00783858	0.0488639
RP11-712L6.5	175.254	1.59698	0.00381348	0.0297833
AC004540.5	26.2075	1.59675	0.00617115	0.0416111
ZNF627	1046.8	1.59629	0.00231966	0.0214421
RP11-727A23.5	334.238	1.59564	0.00624644	0.04194
FSTL3	258.597	1.5932	0.00211758	0.020137
BTG2	790.959	1.59227	0.00150476	0.0157789
FZD9	416.807	1.5874	0.0034057	0.0275978
CTD-2547G23.4	121.779	1.57949	0.00384027	0.0299154
RP5-864K19.4	116.654	1.57737	0.000396813	0.00609836
SPINK1	148.128	1.57649	0.00117314	0.0131678
MT-RNR1	27316.1	1.57536	0.00381154	0.0297788
GDPD1	403.79	1.57464	0.00647104	0.0428893
BRD2	18486.6	1.57381	0.00366083	0.0289558
ST3GAL4-AS1	743.28	1.57267	0.000174028	0.00326775
FOXO3B	352.297	1.57259	0.00109409	0.0125604
LINC01301	148.755	1.56595	0.00020904	0.00377042
CCT6P1	200.075	1.55904	0.00375606	0.0295431
CILP2	269.108	1.55804	0.00269113	0.0236899
RAMP2-AS1	409.107	1.55737	0.0032595	0.0269006
SYNC	1205.42	1.55717	0.00513253	0.0363676
RP1-199J3.7	39.4577	1.55709	0.00456865	0.0336416
PITHD1	4309.41	1.55698	0.00232778	0.0214903
IL12A	117.858	1.55497	0.00328579	0.0270151
CTC-487M23.5	69.463	1.55417	0.000808552	0.010208
ATF4P3	1416.8	1.5503	0.000662438	0.00888476
RP11-103J17.2	337.499	1.54948	0.00170581	0.0172346
CENPBD1	1709.88	1.54848	0.00224723	0.0209386
C11orf45	63.6674	1.54648	0.00473075	0.0345368
PNP	7488.44	1.54557	0.00742209	0.047046
GTF2H5	1955.11	1.53966	0.0064154	0.042648
PALMD	641.352	1.53776	0.00194899	0.0189486
FRAT1	295.954	1.53726	0.0049019	0.0353207
MRPL45P1	35.432	1.53077	0.00641116	0.0426329
EMP3	5720.13	1.53049	0.00559024	0.0387556
TOMM34	8951.29	1.52418	0.00576763	0.0396258
MARCKSL1	23448.2	1.51786	0.00129223	0.0141672
BFSP1	193.458	1.51325	0.000429099	0.00642402
TAF1L	72.9056	1.51178	0.00173952	0.0174559
ZNF878	70.004	1.51145	0.00118176	0.0132445
CCT6P3	64.4596	1.51059	0.00116586	0.0131193
BBC3	319.566	1.50843	0.000191892	0.00351966
OSGIN1	1356.14	1.50743	1.02302e-05	0.000347122
ARF4-AS1	170.664	1.50719	0.00501231	0.0357355
SDCCAG3	4662.96	1.50643	0.00124044	0.0137257
LINC01273	125.453	1.50214	0.00330579	0.027115
C21orf91	814.327	1.49663	0.000839323	0.0104243
LINC00839	2693.47	1.49331	0.0044449	0.0329383
CACNG6	66.1216	1.49008	0.00475835	0.0346242
PIK3CD-AS2	114.695	1.48889	0.000402329	0.00616061
RP11-352D13.6	42.7627	1.48246	0.00724708	0.0463149
DEPDC7	560.251	1.48202	0.000453358	0.00671013
ZFP82	589.163	1.47852	0.00203779	0.0195884
KCNJ2	156.836	1.47831	0.000585576	0.00812437
NOP58	12828.6	1.47773	0.00433663	0.0324398
CTD-2554C21.2	127.133	1.47523	0.00361024	0.0287373
SYTL1	103.144	1.47341	0.000915842	0.0110464
CDC42EP1	6402.54	1.46979	1.36151e-05	0.000432811
RBM48	943.967	1.46901	0.00351259	0.028165
SPX	53.3775	1.46119	0.00561405	0.0388356
RP11-589P10.5	33.376	1.45873	0.00682805	0.0445965
LINC01011	75.817	1.45771	0.00722315	0.0462152
ID4	319.058	1.45417	0.00456735	0.0336416
ZNF528-AS1	615.189	1.45075	0.000255501	0.00439187
ZFP69B	251.177	1.4505	0.00172123	0.0173578
RP1-151F17.1	145.194	1.44652	0.00610061	0.0413115
AC245100.1	143.218	1.44633	0.00692523	0.0449845
RETSAT	4177.35	1.44619	0.00660693	0.0434907
CCNL1	4118.4	1.44594	0.00239888	0.0219183
DNAJB2	6804.21	1.4456	0.00288181	0.0247699
CTC-543D15.8	111.98	1.44437	0.00794287	0.0492694
OGFRL1	3005.33	1.44072	9.92086e-05	0.00215085
OTUD1	593.178	1.44	0.0016686	0.016993
SERPINB2	3016.81	1.4391	0.00784001	0.0488639
FAM57A	1207.96	1.43724	0.0021539	0.0203427
TLR1	196.728	1.43416	0.000211665	0.00380362
ZNF665	245.141	1.43404	0.000877225	0.0107276
TRIM52	1069.66	1.42416	0.00453784	0.0334704
C8orf46	132.014	1.4239	0.00130205	0.0142396
AMIGO2	2601.32	1.42375	3.97818e-05	0.00103214
DOC2A	127.887	1.42245	0.00113863	0.0128971
NHLH1	90.7164	1.41701	0.000730345	0.00954705
CREB3L4	968.629	1.41626	0.00354819	0.0283306
RASIP1	57.5258	1.41512	0.00766257	0.0480553
AMOTL2	2100.21	1.41368	0.000692031	0.00915422
LINC00909	696.959	1.41359	0.00176201	0.0176256
PSMB8-AS1	392.695	1.41309	0.000147025	0.00286841
RP11-526P5.2	277.211	1.41275	0.000116863	0.00241092
AC005618.6	115.65	1.40638	0.000542728	0.00768382
UPF3A	1191.48	1.39809	0.00552522	0.0385461
ZNF140	1073.22	1.39804	0.00764571	0.048004
LINC00467	1097.49	1.3962	0.00240993	0.0219921
RP11-12G12.7	487.38	1.39587	0.00332748	0.0272382
TRHDE-AS1	318.918	1.3945	0.000181053	0.00336542
ATF4	32182	1.39189	0.00106275	0.0123156
RP11-686D22.7	150.16	1.39032	0.000549183	0.00775318
RASAL2-AS1	124.745	1.38889	0.00182385	0.0180326
RBP1	2471.67	1.38838	0.000176585	0.00330752
HEIH	946.782	1.38557	0.00771654	0.048312
RPL7L1	11845.9	1.3751	0.0068813	0.0448389
GLIPR1	4385.83	1.37347	0.00281377	0.024382
AGMAT	203.644	1.37228	0.000475201	0.00694714
LCTL	213.58	1.36834	0.000253239	0.0043691
IL1R2	75.3988	1.36753	0.00254096	0.0227843
RIPK2	2436.09	1.36428	0.00197599	0.0191355
GBP2	1453.8	1.36304	0.00251878	0.0226313
IDI2-AS1	183.491	1.35839	0.00151159	0.0158207
ZSCAN12P1	252.583	1.35254	0.0014461	0.0153527
TMEM150A	639.7	1.35046	8.48666e-05	0.00190323
NXF1	5544.6	1.34939	0.000178156	0.00332274
RP11-307C12.11	125.501	1.34889	0.00195987	0.0190126
LINC00632	232.697	1.34608	0.00120587	0.0134159
CCDC47	7194.67	1.34287	0.00316779	0.0263236
CLEC2B	725.697	1.33976	0.00742783	0.0470473
RBBP6	4168.76	1.337	0.00511507	0.0362671
FLCN	1937.83	1.33656	0.00504657	0.0359078
SCAMP1-AS1	349.856	1.33196	0.000294105	0.0048996
ZXDB	452.27	1.32637	0.00574569	0.0395118
GAS6-AS2	72.0087	1.32609	0.00371423	0.0292765
TMEM44-AS1	273.801	1.32138	0.0043738	0.0326383
CABYR	938.816	1.31852	0.000375333	0.00588554
ZNF805	374.576	1.31782	0.00168176	0.0170383
SPACA6	175.892	1.316	0.00475788	0.0346242
ZKSCAN2	908.884	1.31533	0.00591107	0.04038
MED29	3734.62	1.3153	0.00711655	0.0457924
MAGEB6	140.851	1.31465	0.000659141	0.00886201
RALY-AS1	287.241	1.31453	0.00171854	0.0173396
ZNF670	469.98	1.3112	0.000122575	0.00249164
HERPUD1	6443.32	1.31095	0.0029701	0.0252333
LY6G5C	120.214	1.30926	0.0036971	0.029183
ZSCAN29	2023.33	1.30606	0.00540943	0.0379173
HLA-E	10624.3	1.30566	0.00175058	0.017543
MORC3	1846.29	1.30311	0.000717499	0.00941583
RP11-478J18.2	57.3333	1.30198	0.00611335	0.0413598
NMRK1	623.91	1.30196	0.000854635	0.0105201
PROSER2	667.839	1.30191	0.000276882	0.00469596
TP53INP2	3084.77	1.29627	0.0026022	0.0231647
AC007773.2	173.052	1.29545	0.00161455	0.0166394
RP11-385F5.5	265.295	1.29197	0.00129744	0.0142173
RP11-396F22.1	82.2679	1.29149	0.00585487	0.0400637
POLR3C	4220.98	1.28128	0.00171479	0.0173096
KLF3	1535.1	1.27966	0.000360581	0.00570264
LINC00899	955.738	1.27891	0.00217401	0.0204455
SMPDL3B	161	1.274	0.00572614	0.0393897
KCNF1	401.883	1.27231	0.000443624	0.00659247
HLA-DRB5	1572.45	1.27176	0.000136456	0.00270193
TGFB3	389.826	1.27099	0.000910957	0.0110175
AXIN2	404.326	1.26775	0.00412933	0.0313657
AP4B1	2514.86	1.2641	0.00207324	0.0198431
DLGAP1-AS1	279.641	1.26279	0.000406409	0.00618886
UAP1L1	2750.77	1.26254	0.000165145	0.00313549
C18orf32	113.594	1.26101	0.00720435	0.0461308
ABHD15	1016.4	1.25887	0.0071256	0.045816
ITPRIPL1	1474.47	1.25558	0.00201583	0.0194279
ANKRD13A	3454.53	1.25511	0.000549374	0.00775318
APOC1	496.665	1.25418	0.00740713	0.0469853
SOCS1	69.8296	1.25096	0.00477297	0.0347022
RP11-426C22.4	115.379	1.25076	0.00255968	0.0228683
TOB2	4131.05	1.24987	0.0016146	0.0166394
HIST1H2AC	717.342	1.24892	0.000230289	0.00406251
MRPL32	2300.22	1.24776	0.00541825	0.0379551
CTSL	9412.56	1.24703	0.00558258	0.0387327
TCEA3	117.607	1.24682	0.00216238	0.0203794
RP11-49I11.1	157.388	1.23984	0.00340346	0.0275978
MCM3AP-AS1	366.188	1.23942	0.00198589	0.0191978
RP11-196G18.22	503.85	1.2384	0.00245469	0.0222722
NOL3	2195.44	1.23783	0.00147947	0.0155875
CORO1A	1201.02	1.23614	0.00608601	0.0412504
ZBED5-AS1	310.707	1.23337	0.000592823	0.00818391
TCEANC	129.12	1.2283	0.00288189	0.0247699
ARID5B	1247.78	1.22792	0.0033776	0.027506
ZNF268	1532.28	1.22753	0.00713771	0.0458673
UTP14A	4836.61	1.22655	0.0032903	0.0270312
HLA-DPA1	981.868	1.22079	0.000455175	0.00673252
TARS	30896.1	1.21911	0.00168137	0.0170383
RP11-395G23.3	707.56	1.21821	0.00169386	0.0171374
KRT75	121.955	1.2143	0.00335955	0.027397
GNPDA1	3049.19	1.21195	0.000221762	0.00393719
PLP1	1197.06	1.21083	0.00554994	0.0386237
GARS	10405.2	1.20885	0.000294517	0.00490278
ZNF319	1295.61	1.2032	0.00459197	0.0337684
NUP50-AS1	1467.62	1.20296	0.00123404	0.013685
AGTR1	69.9547	1.1988	0.006565	0.0433048
HLA-DRB6	406.441	1.19854	0.00091688	0.0110529
MIA	509.009	1.19836	0.00324413	0.026831
DLG5-AS1	118.259	1.19509	0.0037685	0.029599
ATF4P4	356.905	1.19402	0.00267625	0.0236152
CHAMP1	1389.01	1.19277	0.00185535	0.0183025
FOXD2-AS1	597.406	1.19269	0.00221683	0.0207234
IFRD1	7013.69	1.19245	0.000666013	0.00891115
TRIB3	10918	1.1882	0.00259406	0.0231108
NAGS	914.173	1.18698	0.00596375	0.0406113
CTD-2368P22.1	710.987	1.18682	0.0032853	0.0270151
NBPF19	442.581	1.18105	0.000551989	0.00778016
ZNF513	2256.24	1.17976	0.00794251	0.0492694
CTD-2650P22.2	60.7095	1.17954	0.00765651	0.048031
HLA-DRB1	2010.51	1.17769	0.000421321	0.00633325
SHISA2	2414.54	1.17655	0.00103492	0.0120688
CTD-3074O7.5	240.432	1.17562	0.00108261	0.012461
PPP1R15B	5505.66	1.17553	0.00611073	0.0413547
C12orf73	606.538	1.1631	0.00704165	0.0455139
ZNF589	2882.91	1.16193	0.00149037	0.0156726
GBP1	963.019	1.16078	0.00124143	0.0137257
TERF2	3021.24	1.15917	0.00536931	0.0376838
BTG1	10298.2	1.15336	0.00580936	0.0398138
MSC	2555.21	1.15336	0.00177553	0.0177209
SPOCK2	332.636	1.15313	0.00150177	0.015755
ZNF551	985.617	1.15036	0.0074742	0.0471876
ZSWIM7	713.59	1.14889	0.00077272	0.0098803
ZNF252P	2182.23	1.14805	0.00587237	0.0401711
SENCR	216.632	1.1469	0.00330598	0.027115
ANKRD10	2237.98	1.14647	0.000451725	0.00669042
ZNF239	1012.71	1.14552	0.00493042	0.0354003
RP11-277P12.20	371.803	1.14449	0.00213665	0.0202575
RP11-585P4.5	163.827	1.14084	0.00587752	0.0401939
ZNF563	184.866	1.14079	0.00248859	0.0224419
GPATCH4	5139.34	1.13511	0.00283377	0.0244978
ZNF10	381.659	1.13318	0.00145779	0.0154398
HLA-DRA	4754.51	1.12642	0.00100796	0.0118103
LINC00987	317.581	1.12629	0.00613242	0.0414382
RRAGB	392.439	1.12547	0.00485355	0.0350407
MEPCE	3484.9	1.12063	0.00169333	0.0171374
BCLAF1	6580.49	1.11577	0.00510393	0.0362228
CNN1	338.917	1.10659	0.00306806	0.0257887
CASP7	2945.32	1.10549	0.000792386	0.0100623
GYLTL1B	108.116	1.10492	0.00690329	0.0449035
CNN3	10437.5	1.10408	0.00691578	0.0449395
KLHL15	802.409	1.10403	0.00436617	0.0325948
ZSCAN9	1226.83	1.10024	0.00471049	0.0344343
RENBP	828.78	1.09972	0.00316386	0.0263212
GPRC5B	3718.12	1.09778	0.00273672	0.0239202
LCAT	455.78	1.09352	0.00700796	0.0453359
CHURC1	416.373	1.09097	0.00788598	0.0490448
IP6K2	3983.85	1.08473	0.00723719	0.0462784
PLEKHO1	2716.39	1.08414	0.00577418	0.0396586
ADAMTS4	1392.72	1.08269	0.0055407	0.0385933
ZSCAN21	626.179	1.08235	0.0019117	0.0186808
PLEKHF2	567.508	1.08179	0.00193768	0.0188754
AMIGO1	636.571	1.08083	0.00717682	0.0460518
NEU1	6088.55	1.07862	0.00371194	0.0292688
RP11-356J5.12	158.507	1.07586	0.00493367	0.0354003
GTF2B	1541.37	1.07357	0.00389416	0.0301558
ZNF415	738.962	1.07257	0.00220754	0.0206731
PRKAB2	3345.19	1.07242	0.00436298	0.0325819
NEK8	132.409	1.06975	0.0071962	0.0461307
SYDE1	4102.51	1.06924	0.00663259	0.0435953
KLRC2	360.368	1.06857	0.00496097	0.0354851
PTGES3L	176.504	1.06779	0.00349518	0.0280895
NT5C	2316.82	1.06777	0.00645599	0.0428536
ULBP3	430.577	1.06349	0.00428453	0.0321478
SAV1	1117.85	1.06182	0.00472313	0.0345039
EXO5	1157.55	1.05076	0.00583425	0.0399473
CT83	356.088	1.03768	0.00393057	0.030271
BORCS7	306.175	1.03703	0.00547736	0.0382966
RNF103	905.986	1.0244	0.00563993	0.0389412
APTR	655.376	1.02266	0.00397053	0.0304833
APOD	401.555	1.01959	0.0049103	0.0353506
ARG2	876.325	1.01618	0.0062336	0.0418793
RNF6	2333.02	1.01453	0.00401267	0.0307005
AKR1A1	3760.8	1.00784	0.00274302	0.0239469
CD55	6812.35	0.993925	0.00286135	0.0246689
DDX42	8028.23	0.987009	0.00463392	0.0339635
ICAM2	896.389	0.982252	0.00379024	0.029675
RP11-218M22.1	467.4	0.975499	0.00662575	0.0435887
SCD	15620	0.972681	0.00774376	0.0484274
ZNF300P1	1047.77	0.972352	0.00385171	0.0299446
TMEM47	764.372	0.961618	0.00719384	0.0461307
RNF19B	2859.56	0.961457	0.00338905	0.0275313
SPON2	2744.27	0.955946	0.00338415	0.0275239
ZNF567	447.139	0.949696	0.00582022	0.0398759
ZBTB2	1452.34	0.932082	0.00731944	0.0466293
TRPM2	1727.5	0.925943	0.0079524	0.0492733
CLDN4	518.103	0.920681	0.00677297	0.0443597
TMBIM1	8043.51	0.917743	0.0056185	0.0388543
TMEM185B	1399.38	0.887103	0.00774017	0.0484187
UBE2K	1626.45	-0.89095	0.00582797	0.0399167
HERC4	1185.46	-0.909801	0.00754259	0.0474911
TEX10	1908.18	-0.909997	0.00784537	0.0488835
MIOS	624.615	-0.940929	0.00614934	0.0415019
KIF2A	927.99	-0.947764	0.00482564	0.0349162
TOP1	3859.09	-0.949297	0.00743312	0.0470534
MYCBP	372.18	-0.949477	0.00792575	0.0492183
CFDP1	1091.22	-0.951483	0.00694144	0.0450766
NFASC	375.214	-0.956165	0.00681245	0.0445264
DPYSL4	878.43	-0.959027	0.00489606	0.0352902
ACAD9	612.195	-0.962803	0.00804696	0.0496786
USO1	2556.31	-0.962989	0.00528629	0.0371954
SLC15A4	682.806	-0.967076	0.00603118	0.040949
NOL10	1539.43	-0.968213	0.00621788	0.0418117
P4HTM	520.299	-0.968526	0.00482684	0.0349162
TIMM22	613.007	-0.973655	0.00450475	0.0332928
NUDT2	566.071	-0.977308	0.00688753	0.044858
TTC27	507.666	-0.98478	0.00646742	0.0428893
PAWR	554.13	-0.986937	0.00566585	0.0390543
KIF11	1756.98	-0.994756	0.00651249	0.0430481
WFS1	1001.2	-0.995855	0.00295199	0.0251277
CEP70	245.863	-0.998476	0.0072805	0.0464614
SH3GL1	3772.03	-1.00878	0.00229059	0.0212177
GOLM1	3741.43	-1.00904	0.00354643	0.0283267
QPRT	587.996	-1.0101	0.00371603	0.0292803
AP3M1	1515.31	-1.01063	0.00742331	0.047046
ELAVL1	2639.17	-1.024	0.00178189	0.0177604
IMMP2L	141.865	-1.02868	0.00749075	0.0472452
KIAA0930	3165.63	-1.02869	0.00703264	0.0454722
EVI5L	524.023	-1.03061	0.00318987	0.0264414
CDC73	1220.3	-1.03176	0.00310809	0.0260166
UBAC1	1111.89	-1.03271	0.00250288	0.0225157
UBP1	2376.42	-1.03365	0.00776734	0.0485202
ENGASE	1057.48	-1.03809	0.00354641	0.0283267
KIAA1715	930.613	-1.04109	0.00752842	0.0474558
ERO1B	409.184	-1.0439	0.00584855	0.0400329
CCDC77	806.178	-1.04419	0.00765219	0.0480175
FAF1	2056.73	-1.0456	0.00675566	0.0442594
SEPT11	4499.82	-1.0481	0.00385005	0.0299446
FAM117A	144.249	-1.04843	0.00488961	0.0352781
IPO13	1847.28	-1.05316	0.00210002	0.0199958
SAMD4B	2848.96	-1.05507	0.00383873	0.0299154
KCNAB3	209.752	-1.05529	0.00474386	0.0345869
CRHR1-IT1	365.42	-1.05644	0.0030791	0.0258423
RBMS2	754.806	-1.05836	0.00474732	0.0345967
TIMP3	7450.44	-1.06003	0.00338754	0.0275313
IQGAP3	3500.65	-1.06047	0.00669257	0.043911
SCRN3	398.901	-1.06139	0.00247926	0.0224048
ACSL4	2091.92	-1.06175	0.00389488	0.0301558
SRP54	3158.74	-1.06244	0.00126905	0.0139822
CMAS	1145.02	-1.06417	0.00592826	0.0404535
LRRC29	141.635	-1.065	0.00469086	0.0343135
HBS1L	1793.55	-1.06563	0.00175013	0.017543
LCMT1	705.839	-1.06659	0.00226524	0.0210585
BMP1	2414.49	-1.0705	0.0027265	0.0238541
PSMB2	6648.86	-1.07209	0.00477074	0.0347022
RSU1	2980.32	-1.0762	0.00272701	0.0238541
CTTN	6637.43	-1.07789	0.00206412	0.0197814
ORC3	1257.83	-1.08027	0.00117942	0.0132249
PDZD8	1211.4	-1.08656	0.00491082	0.0353506
EHD4	1262.86	-1.08742	0.00275464	0.0240111
RBM26	999.596	-1.08847	0.00437574	0.0326383
URI1	1190.72	-1.09231	0.00130927	0.0142904
MRGPRX3	1309.45	-1.09237	0.00627881	0.0420428
BCAR1	1998.78	-1.09298	0.00269863	0.0237182
HEATR1	3378.11	-1.09873	0.00377977	0.0296559
CPD	5585.76	-1.09997	0.00788028	0.0490321
SMC2	2642.52	-1.10077	0.00249734	0.0224884
PCID2	824.731	-1.10313	0.00726031	0.0463727
SPG11	1050.58	-1.10663	0.00797446	0.0493548
DEF8	2612.88	-1.10676	0.00178708	0.0177722
PTDSS2	690.388	-1.10689	0.00254774	0.022799
USP48	2176.48	-1.10798	0.00279856	0.0242977
OXCT1	2468.27	-1.10986	0.00161004	0.0166394
CAT	1116.11	-1.11172	0.00508469	0.0361326
CDC14A	143.054	-1.11351	0.00610496	0.0413283
HACL1	463.515	-1.11566	0.00351286	0.028165
ENDOD1	846.179	-1.11821	0.00152787	0.0159384
DERA	686.456	-1.12073	0.00103792	0.0120974
PCCB	600.054	-1.12107	0.00282512	0.0244517
ZC3H14	1118.73	-1.12138	0.00246007	0.0223027
[truncated: 1,601 more rows]

## Sheet: NHA
gname	baseMean	log2FoldChange	pvalue	padj
AC137932.6	64.6272	5.88919	2.9817e-06	0.00939458
LRRC4	395.955	1.98803	1.15472e-05	0.0185592
XXYLT1	470.821	-1.58863	1.70605e-06	0.00658091
C14orf93	281.213	-1.64538	9.24592e-07	0.00445815
UCKL1	1183.49	-1.66201	5.66202e-06	0.0109203
LLGL2	928.59	-1.71492	2.68384e-05	0.0367993
ACSF2	999.232	-1.73532	6.30415e-06	0.0110535
RIMBP2	84.682	-1.76213	3.4403e-05	0.0414706
WWOX	443.049	-1.78132	1.80266e-05	0.0267445
GNAQ	410.868	-1.80284	2.86198e-05	0.0367993
TSPAN5	455.322	-1.86537	3.40966e-06	0.00939458
RP1-95L4.4	27.5163	-2.14917	4.39627e-05	0.049877
SLCO3A1	156.102	-2.1756	4.0921e-06	0.00986553
TSHZ2	36.3198	-2.26469	5.55139e-06	0.0109203
CTC-338M12.4	215.276	-2.47381	2.27557e-10	4.38889e-06
SLC25A21	51.7044	-2.55348	5.62949e-08	0.000532547
NLGN1	63.2234	-2.60842	8.28351e-08	0.000532547
